# Supplementary material for: Resident macrophage subpopulations occupy distinct microenvironments in the kidney
Source: JCI Insight. 2022 Oct 24;7(20):e161078. doi: 10.1172/jci.insight.161078 (PMC9714795; doi:10.1172/jci.insight.161078)
Supplement: Supplemental table 1 [file jciinsight-7-161078-s159.xls]

## Sheet: All.Qui.DEGs
	p_val	avg_logFC	pct.1	pct.2	p_val_adj	cluster	gene
Ptprc	3.21e-52	2.2052	0.986	0.897	5.73e-48	0	Ptprc
Gm26917	9.33e-42	6.97699	0.598	0.401	1.67e-37	0	Gm26917
P2ry6	1.04e-31	0.503015	0.864	0.717	1.86e-27	0	P2ry6
Ogt	4.22e-29	1.09062	0.644	0.482	7.54e-25	0	Ogt
Gm26740	8.28e-27	0.473888	0.681	0.518	1.48e-22	0	Gm26740
Tgfbr1	8.73e-26	1.81216	0.925	0.804	1.56e-21	0	Tgfbr1
Cfl1	1.04e-25	1.25147	0.815	0.862	1.85e-21	0	Cfl1
Atrx	3.14e-25	0.837491	0.711	0.569	5.61e-21	0	Atrx
Arhgap45	5.95e-24	0.64019	0.697	0.548	1.06e-19	0	Arhgap45
Prpf4b	1e-21	0.687238	0.535	0.38	1.79e-17	0	Prpf4b
Tpt1	1.28e-20	1.9002	0.916	0.951	2.29e-16	0	Tpt1
Pnisr	3.62e-20	0.489847	0.59	0.446	6.47e-16	0	Pnisr
Ttc14	6.38e-20	0.605054	0.505	0.357	1.14e-15	0	Ttc14
Arl10	1.97e-15	0.256648	0.322	0.209	3.53e-11	0	Arl10
Abca9	2.66e-15	0.354966	0.506	0.376	4.75e-11	0	Abca9
Csf2ra	3.7e-14	0.25621	0.775	0.677	6.61e-10	0	Csf2ra
Dock10	6.88e-14	0.89671	0.637	0.519	1.23e-09	0	Dock10
Adcy7	6.31e-12	0.252636	0.495	0.396	1.13e-07	0	Adcy7
Eef1a1	7.31e-12	5.94978	0.939	0.973	1.31e-07	0	Eef1a1
Itch	9.73e-12	0.335485	0.455	0.347	1.74e-07	0	Itch
Ifnar1	1.13e-11	0.593701	0.504	0.397	2.02e-07	0	Ifnar1
0610030E20Rik	1.22e-11	0.250843	0.322	0.226	2.18e-07	0	0610030E20Rik
Ccr2	1.8e-10	2.99493	0.346	0.257	3.21e-06	0	Ccr2
Ktn1	2.62e-10	0.320274	0.317	0.228	4.68e-06	0	Ktn1
AC149090.1	3.28e-10	0.924931	0.532	0.434	5.86e-06	0	AC149090.1
Eef2	3.49e-10	1.7932	0.863	0.905	6.24e-06	0	Eef2
Ash1l	1.73e-09	0.27436	0.532	0.44	3.09e-05	0	Ash1l
BC028528	3.29e-09	0.311948	0.608	0.525	5.88e-05	0	BC028528
Atp5g2	8.25e-09	0.365863	0.601	0.667	0.00014743	0	Atp5g2
Nsd1	8.6e-09	0.46027	0.437	0.357	0.000153698	0	Nsd1
Ctss	1.02e-08	8.58775	0.983	0.959	0.000181964	0	Ctss
Arpc2	1.4e-08	0.408541	0.827	0.844	0.00024996	0	Arpc2
Setd2	1.79e-08	0.418617	0.386	0.304	0.000319291	0	Setd2
Arhgap30	5.78e-08	0.350388	0.682	0.601	0.00103279	0	Arhgap30
Arhgef1	6.01e-08	0.290696	0.508	0.423	0.00107534	0	Arhgef1
Psmb8	1.37e-07	0.343081	0.712	0.742	0.00244632	0	Psmb8
9930111J21Rik2	1.42e-07	2.20921	0.711	0.623	0.00253295	0	9930111J21Rik2
Herpud1	2.91e-07	0.590306	0.522	0.587	0.00521082	0	Herpud1
Cyp27a1	6.2e-07	0.269141	0.458	0.376	0.0110875	0	Cyp27a1
Clec4a2	7.44e-07	0.375778	0.609	0.532	0.013308	0	Clec4a2
Arglu1	8.87e-07	0.261882	0.416	0.34	0.0158635	0	Arglu1
Rnase6	9.96e-07	0.437486	0.457	0.382	0.0178026	0	Rnase6
Phf14	1.66e-06	0.326877	0.349	0.283	0.0297194	0	Phf14
Cx3cr1	2.17e-06	2.32328	0.751	0.688	0.0387194	0	Cx3cr1
Snrnp70	5.79e-06	0.766675	0.669	0.599	0.103497	0	Snrnp70
Uqcrh	1.25e-05	3.19807	0.696	0.731	0.224077	0	Uqcrh
Zcchc7	1.3e-05	0.393547	0.423	0.354	0.231542	0	Zcchc7
Arid4a	2.46e-05	0.345039	0.512	0.44	0.439533	0	Arid4a
Rac2	2.98e-05	2.37558	0.558	0.61	0.532134	0	Rac2
Npm1	3.04e-05	4.68578	0.712	0.753	0.543269	0	Npm1
Akap9	4.06e-05	0.451338	0.384	0.32	0.725087	0	Akap9
Npc2	5e-05	2.70968	0.883	0.884	0.893896	0	Npc2
Rbm25	6.4e-05	0.355375	0.622	0.558	1	0	Rbm25
Zeb2	6.41e-05	8.60782	0.912	0.85	1	0	Zeb2
Tmem119	9e-05	1.21829	0.241	0.186	1	0	Tmem119
Lsp1	0.000152468	5.45305	0.528	0.562	1	0	Lsp1
Iscu	0.000210665	4.1522	0.31	0.364	1	0	Iscu
Psmb1	0.000249289	0.552987	0.459	0.513	1	0	Psmb1
Gm46224	0.000255953	0.497785	0.187	0.142	1	0	Gm46224
Pitpna	0.000284242	0.360015	0.601	0.639	1	0	Pitpna
Rsrp1	0.000451101	2.05568	0.93	0.875	1	0	Rsrp1
Ucp2	0.00056564	1.60991	0.821	0.845	1	0	Ucp2
Epb41l2	0.000736969	0.402303	0.488	0.438	1	0	Epb41l2
H2-Eb1	0.00125931	15.9016	0.999	0.981	1	0	H2-Eb1
Srrm2	0.00129998	0.579334	0.785	0.746	1	0	Srrm2
Mycbp2	0.00217877	0.564939	0.677	0.627	1	0	Mycbp2
Pea15a	0.00454421	1.25788	0.603	0.619	1	0	Pea15a
Bod1l	0.00485981	0.300105	0.46	0.411	1	0	Bod1l
Axl	0.00505936	0.445309	0.769	0.755	1	0	Axl
Cd72	0.00550733	5.85019	0.847	0.831	1	0	Cd72
Nisch	0.00616063	0.252543	0.5	0.459	1	0	Nisch
Tkt	0.00758746	0.483945	0.614	0.641	1	0	Tkt
Tyrobp	0.00973629	5.16822	0.949	0.917	1	0	Tyrobp
Hspa1b	6.47e-173	0.640169	0.896	0.418	1.16e-168	1	Hspa1b
Klf4	3.16e-87	8.86056	0.428	0.11	5.66e-83	1	Klf4
Ppp1r15a	8.01e-84	0.265825	0.512	0.156	1.43e-79	1	Ppp1r15a
Klf2	2.04e-71	23.6393	0.616	0.29	3.64e-67	1	Klf2
Tnf	1.73e-65	1.88146	0.443	0.146	3.09e-61	1	Tnf
Gadd45b	1.23e-57	2.64655	0.346	0.098	2.21e-53	1	Gadd45b
Nabp1	3e-56	0.545994	0.356	0.111	5.37e-52	1	Nabp1
Nfkbiz	5.11e-55	2.91695	0.669	0.367	9.13e-51	1	Nfkbiz
Hexim1	1.44e-54	1.19751	0.362	0.118	2.58e-50	1	Hexim1
Hsp90aa1	2.69e-50	6.19777	0.906	0.707	4.82e-46	1	Hsp90aa1
Ppp1r10	4.53e-49	1.1956	0.773	0.501	8.09e-45	1	Ppp1r10
Tob1	1.06e-46	0.521283	0.287	0.084	1.9e-42	1	Tob1
Gstp3	1.63e-40	1.11051	0.128	0.018	2.92e-36	1	Gstp3
Gm6377	3.15e-38	1.2322	0.314	0.113	5.63e-34	1	Gm6377
Sertad1	7.02e-37	1.67058	0.319	0.121	1.25e-32	1	Sertad1
Atf4	5.61e-33	0.564754	0.495	0.266	1e-28	1	Atf4
Tob2	1.18e-32	0.850967	0.46	0.242	2.1e-28	1	Tob2
Nfkbid	1.6e-32	0.807191	0.277	0.101	2.87e-28	1	Nfkbid
Ubb	2.64e-30	2.39026	0.958	0.92	4.72e-26	1	Ubb
Cdkn1a	1.19e-29	1.82932	0.356	0.16	2.12e-25	1	Cdkn1a
Brd2	2.51e-28	1.76281	0.607	0.398	4.48e-24	1	Brd2
Lilrb4a	8.54e-27	0.473249	0.621	0.413	1.53e-22	1	Lilrb4a
Pnrc1	1.19e-25	0.578042	0.713	0.539	2.12e-21	1	Pnrc1
Picalm	3.81e-25	1.15606	0.844	0.678	6.81e-21	1	Picalm
Rgs2	6.45e-25	1.28549	0.703	0.559	1.15e-20	1	Rgs2
Calm2	2.07e-23	0.535122	0.804	0.666	3.7e-19	1	Calm2
Zfp36l2	3.34e-22	5.71364	0.869	0.766	5.97e-18	1	Zfp36l2
Smad7	6.45e-19	0.340088	0.193	0.077	1.15e-14	1	Smad7
Nufip2	9.59e-19	1.07214	0.525	0.355	1.71e-14	1	Nufip2
Hist4h4	7.02e-18	2.53543	0.131	0.043	1.26e-13	1	Hist4h4
Clk1	1.91e-17	1.86457	0.696	0.568	3.41e-13	1	Clk1
Fus	5.79e-17	1.2135	0.775	0.662	1.04e-12	1	Fus
Sgk1	6.35e-16	0.803805	0.195	0.087	1.13e-11	1	Sgk1
2810454H06Rik	6.71e-16	0.271687	0.171	0.071	1.2e-11	1	2810454H06Rik
Mrps6	8.5e-16	0.445962	0.248	0.127	1.52e-11	1	Mrps6
BC005537	1.13e-15	1.55255	0.638	0.507	2.02e-11	1	BC005537
Neurl3	1.98e-15	1.91928	0.7	0.591	3.53e-11	1	Neurl3
Ube2s	3.41e-15	0.381173	0.367	0.219	6.1e-11	1	Ube2s
AC160336.1	1.18e-14	2.96423	0.302	0.176	2.1e-10	1	AC160336.1
Ccrl2	1.02e-13	2.47361	0.227	0.114	1.82e-09	1	Ccrl2
Taf13	4.07e-13	0.423252	0.211	0.107	7.27e-09	1	Taf13
Ddx5	6.67e-13	4.50335	0.961	0.948	1.19e-08	1	Ddx5
Hmbs	7.33e-13	0.354382	0.156	0.069	1.31e-08	1	Hmbs
Cxcr4	1.51e-12	0.51018	0.31	0.188	2.7e-08	1	Cxcr4
Map3k8	1.82e-12	0.525389	0.262	0.146	3.26e-08	1	Map3k8
Ddit4	1.78e-11	0.625559	0.134	0.058	3.18e-07	1	Ddit4
Pcna	8.17e-11	0.367677	0.223	0.124	1.46e-06	1	Pcna
Polr2a	2.4e-10	0.399698	0.386	0.267	4.29e-06	1	Polr2a
Sptan1	4.33e-10	0.37846	0.285	0.179	7.74e-06	1	Sptan1
Slbp	7.17e-10	0.339934	0.435	0.313	1.28e-05	1	Slbp
Cyr61	7.19e-10	2.89728	0.101	0.041	1.29e-05	1	Cyr61
Pabpc1	7.98e-10	1.92053	0.732	0.652	1.43e-05	1	Pabpc1
Cebpd	2.65e-09	6.9672	0.409	0.298	4.73e-05	1	Cebpd
Hnrnpa2b1	3.28e-09	0.79152	0.844	0.764	5.87e-05	1	Hnrnpa2b1
Ptma	3.44e-09	10.6322	0.906	0.9	6.15e-05	1	Ptma
Gtf2b	3.61e-09	0.340961	0.336	0.226	6.46e-05	1	Gtf2b
Ncl	3.68e-09	1.34541	0.661	0.55	6.58e-05	1	Ncl
Hnrnpa0	4.48e-09	0.947243	0.643	0.529	8.01e-05	1	Hnrnpa0
Fbxl18	1.67e-08	0.771764	0.106	0.048	0.000299061	1	Fbxl18
Tpi1	2.18e-08	0.280025	0.466	0.361	0.000388878	1	Tpi1
Mylip	2.89e-08	2.85502	0.409	0.298	0.000516363	1	Mylip
Gm29340	3.11e-08	1.65184	0.178	0.101	0.000555418	1	Gm29340
Snhg12	3.69e-08	0.612855	0.277	0.181	0.000660099	1	Snhg12
Srsf5	3.83e-08	1.27808	0.569	0.481	0.0006843	1	Srsf5
Ncf2	1.07e-07	0.756453	0.738	0.653	0.00190944	1	Ncf2
Ciita	1.76e-07	0.9	0.81	0.723	0.00314822	1	Ciita
Rack1	1.92e-07	1.46744	0.866	0.874	0.00342716	1	Rack1
Gsn	2.4e-07	1.36583	0.649	0.568	0.00428726	1	Gsn
Nasp	3.63e-07	0.315827	0.181	0.108	0.00648672	1	Nasp
Nop56	4.04e-07	0.368403	0.267	0.178	0.00722823	1	Nop56
Tsc22d2	5.78e-07	0.947255	0.29	0.203	0.0103283	1	Tsc22d2
Cdk9	5.94e-07	0.274815	0.445	0.342	0.0106251	1	Cdk9
Gm10138	6.24e-07	0.314852	0.166	0.1	0.0111644	1	Gm10138
Runx1	8.05e-07	2.11061	0.75	0.678	0.0143976	1	Runx1
Ddit3	8.9e-07	0.279406	0.223	0.146	0.0159042	1	Ddit3
Hnrnph1	2.3e-06	0.344458	0.534	0.44	0.0410814	1	Hnrnph1
Arf4	2.65e-06	0.92962	0.515	0.43	0.0473959	1	Arf4
Nfe2l1	3.65e-06	0.95384	0.238	0.16	0.0652471	1	Nfe2l1
Polr2l	4.76e-06	2.83903	0.438	0.342	0.0850176	1	Polr2l
Ube2r2	5.02e-06	0.833862	0.319	0.234	0.0897638	1	Ube2r2
Dynll1	8.97e-06	1.64472	0.795	0.752	0.16038	1	Dynll1
Rlim	1.01e-05	0.27457	0.272	0.196	0.179853	1	Rlim
Eif4g2	1.32e-05	0.271422	0.512	0.429	0.235116	1	Eif4g2
Trim8	1.69e-05	0.375806	0.433	0.356	0.302612	1	Trim8
Camk1d	1.71e-05	1.01853	0.497	0.402	0.306492	1	Camk1d
Plek	1.77e-05	0.302169	0.406	0.315	0.315679	1	Plek
Lbh	2.22e-05	0.371334	0.304	0.227	0.396615	1	Lbh
Tcof1	2.3e-05	0.509947	0.22	0.152	0.410374	1	Tcof1
Fau	2.48e-05	8.56771	0.956	0.957	0.443063	1	Fau
Gm12216	2.88e-05	1.08381	0.136	0.084	0.515042	1	Gm12216
Irf2bp2	4.36e-05	1.30565	0.639	0.568	0.778691	1	Irf2bp2
Glul	4.72e-05	0.723898	0.396	0.322	0.843274	1	Glul
Nfe2l2	4.81e-05	2.84185	0.703	0.642	0.859672	1	Nfe2l2
Dnajb9	6.1e-05	0.456553	0.326	0.262	1	1	Dnajb9
Pcf11	7.67e-05	0.454355	0.295	0.223	1	1	Pcf11
Tagap	9.96e-05	0.910633	0.334	0.269	1	1	Tagap
Krr1	0.000101654	1.4416	0.248	0.182	1	1	Krr1
Jup	0.00014232	0.29679	0.131	0.082	1	1	Jup
Hivep2	0.000142988	0.381435	0.383	0.303	1	1	Hivep2
Dyrk2	0.000154624	0.265007	0.252	0.186	1	1	Dyrk2
Gnb2	0.000160419	0.589457	0.792	0.743	1	1	Gnb2
Pold4	0.000164519	1.06553	0.534	0.467	1	1	Pold4
Fam46a	0.00018695	2.91085	0.755	0.699	1	1	Fam46a
Plxdc2	0.000191938	2.23627	0.601	0.536	1	1	Plxdc2
Aplp2	0.000211762	0.28349	0.409	0.344	1	1	Aplp2
Senp2	0.000233522	0.337427	0.28	0.216	1	1	Senp2
Arl4c	0.000233787	1.00684	0.535	0.465	1	1	Arl4c
Tmx4	0.00023944	1.38064	0.158	0.106	1	1	Tmx4
Pip4k2a	0.000245057	0.263355	0.57	0.506	1	1	Pip4k2a
Rsrc2	0.000282226	0.481653	0.523	0.441	1	1	Rsrc2
Plekho2	0.000318673	1.49347	0.428	0.36	1	1	Plekho2
Mef2a	0.000336177	0.97544	0.779	0.714	1	1	Mef2a
Fam129a	0.000341911	0.573895	0.695	0.634	1	1	Fam129a
Hnrnpa1	0.000512053	0.88709	0.456	0.395	1	1	Hnrnpa1
Eif4a2	0.000547475	0.865097	0.597	0.547	1	1	Eif4a2
Myadm	0.000572125	1.36629	0.502	0.444	1	1	Myadm
Map1lc3b	0.000627493	0.349603	0.559	0.509	1	1	Map1lc3b
Dynlrb1	0.000637177	0.318377	0.426	0.364	1	1	Dynlrb1
Ube2d3	0.000646195	0.756177	0.758	0.716	1	1	Ube2d3
Pfdn5	0.000794865	0.789395	0.758	0.778	1	1	Pfdn5
Tubb2a	0.000796746	1.02661	0.43	0.372	1	1	Tubb2a
Mbnl1	0.000803542	1.68884	0.861	0.878	1	1	Mbnl1
Adgre5	0.000825321	1.49702	0.237	0.178	1	1	Adgre5
Gnai2	0.000879293	2.8987	0.876	0.891	1	1	Gnai2
Il16	0.000910075	0.255432	0.43	0.364	1	1	Il16
Trib1	0.00105387	0.257024	0.223	0.171	1	1	Trib1
Atp5g21	0.00106598	0.77279	0.671	0.625	1	1	Atp5g2
Cnbp	0.00118892	0.288654	0.641	0.598	1	1	Cnbp
Tnfaip3	0.00119441	0.863244	0.106	0.068	1	1	Tnfaip3
Nlrp3	0.0012162	0.423512	0.206	0.156	1	1	Nlrp3
Csnk1e	0.00125941	0.353003	0.344	0.287	1	1	Csnk1e
Adrb2	0.00139469	4.07836	0.46	0.413	1	1	Adrb2
Vmp1	0.00140841	1.43478	0.49	0.427	1	1	Vmp1
Samhd1	0.00169863	0.286617	0.559	0.591	1	1	Samhd1
Aaed1	0.00196168	0.485319	0.146	0.104	1	1	Aaed1
Plekho1	0.00196454	0.540366	0.69	0.66	1	1	Plekho1
Rraga	0.00215691	0.652508	0.341	0.287	1	1	Rraga
Gm11808	0.00219999	0.843534	0.542	0.48	1	1	Gm11808
Tra2a	0.00223031	2.16846	0.643	0.604	1	1	Tra2a
Eif3f	0.00223379	0.553131	0.705	0.696	1	1	Eif3f
Fam107b	0.00253169	0.427985	0.255	0.202	1	1	Fam107b
Ahsa1	0.00258697	0.292274	0.473	0.407	1	1	Ahsa1
Gdap10	0.00284623	0.918128	0.144	0.103	1	1	Gdap10
Arrdc3	0.00287187	0.259344	0.174	0.129	1	1	Arrdc3
Eif3h	0.00325478	1.05693	0.661	0.647	1	1	Eif3h
Abhd12	0.00350541	0.279877	0.57	0.511	1	1	Abhd12
Pcbp2	0.0035123	0.251519	0.599	0.554	1	1	Pcbp2
Pbxip1	0.00396448	0.283232	0.166	0.124	1	1	Pbxip1
Hnrnpab	0.00445762	0.256849	0.344	0.29	1	1	Hnrnpab
Mapkapk2	0.00446316	0.493379	0.435	0.372	1	1	Mapkapk2
Ppia	0.00482711	5.4561	0.894	0.919	1	1	Ppia
Gdi2	0.00502715	4.34274	0.831	0.79	1	1	Gdi2
Eef1g	0.00566433	0.329033	0.565	0.522	1	1	Eef1g
Tle1	0.0057572	0.306871	0.46	0.402	1	1	Tle1
Epb41l4aos	0.00605992	0.265203	0.232	0.185	1	1	Epb41l4aos
Taf1d	0.00633711	0.306704	0.359	0.311	1	1	Taf1d
Myl12a	0.00673922	0.279181	0.612	0.564	1	1	Myl12a
Oaz1	0.00675809	3.34529	0.817	0.811	1	1	Oaz1
Gm34084	0.00678724	4.84328	0.487	0.439	1	1	Gm34084
Tubb4b	0.00694755	3.00357	0.173	0.13	1	1	Tubb4b
Apobec1	0.00771615	1.6892	0.706	0.68	1	1	Apobec1
Arhgap17	0.00793601	0.622356	0.554	0.511	1	1	Arhgap17
Rassf5	0.00907572	0.3174	0.396	0.353	1	1	Rassf5
Nfkbie	0.00913872	0.460591	0.253	0.207	1	1	Nfkbie
Runx3	0.00947948	3.06602	0.534	0.496	1	1	Runx3
Slc40a1	2.38e-59	3.09174	0.333	0.041	4.25e-55	2	Slc40a1
Ctsb	2.49e-48	50.1258	0.994	0.937	4.45e-44	2	Ctsb
Ctsd	8.16e-46	59.7024	0.782	0.357	1.46e-41	2	Ctsd
Ms4a7	3.41e-35	21.7587	0.91	0.681	6.1e-31	2	Ms4a7
Lgals3	1.46e-25	17.4283	0.827	0.551	2.61e-21	2	Lgals3
Prdx1	2.35e-25	78.1133	0.878	0.727	4.19e-21	2	Prdx1
Ctsz	6.46e-25	11.4175	0.962	0.906	1.15e-20	2	Ctsz
Cd63	3.15e-24	15.2562	0.827	0.572	5.63e-20	2	Cd63
Lgmn	8.32e-22	24.2957	0.942	0.877	1.49e-17	2	Lgmn
Hmox1	4.65e-20	4.11283	0.603	0.3	8.31e-16	2	Hmox1
Apoe	6.5e-20	23.1144	0.994	0.902	1.16e-15	2	Apoe
Pmp22	7.09e-20	3.02144	0.397	0.138	1.27e-15	2	Pmp22
Cd84	1.58e-18	2.58958	0.532	0.252	2.83e-14	2	Cd84
Lamp1	4.31e-18	5.71108	0.942	0.827	7.71e-14	2	Lamp1
Ftl1	4.36e-18	63.1144	0.987	0.971	7.8e-14	2	Ftl1
Cstb	2.51e-17	8.17224	0.526	0.253	4.48e-13	2	Cstb
Cd68	6.87e-17	6.05076	0.923	0.801	1.23e-12	2	Cd68
Igf1	1.7e-16	0.902274	0.256	0.074	3.05e-12	2	Igf1
Hexa	3.11e-16	2.65778	0.904	0.801	5.57e-12	2	Hexa
Trem2	8.86e-16	3.16588	0.353	0.138	1.58e-11	2	Trem2
Renbp	7.57e-15	0.497985	0.327	0.12	1.35e-10	2	Renbp
Hpgds	9.02e-15	2.57446	0.795	0.58	1.61e-10	2	Hpgds
Lipa	2.81e-14	10.0306	0.724	0.499	5.02e-10	2	Lipa
Grn	9.14e-14	9.30725	0.878	0.715	1.63e-09	2	Grn
Cd93	1.09e-13	2.72715	0.615	0.364	1.95e-09	2	Cd93
Olfml3	1.93e-13	0.608665	0.224	0.068	3.46e-09	2	Olfml3
C5ar1	3.69e-13	0.670628	0.788	0.544	6.59e-09	2	C5ar1
Dpp7	4.38e-12	0.439053	0.231	0.077	7.82e-08	2	Dpp7
Fth1	7.68e-12	207.114	0.994	0.989	1.37e-07	2	Fth1
Mfsd1	1.13e-11	1.89211	0.455	0.227	2.02e-07	2	Mfsd1
Cd300a	4.79e-11	1.42941	0.622	0.419	8.56e-07	2	Cd300a
Bri3	5.13e-11	4.53729	0.724	0.541	9.17e-07	2	Bri3
Gna12	6.94e-11	1.06652	0.545	0.315	1.24e-06	2	Gna12
Camk1	8.48e-11	1.44974	0.731	0.535	1.52e-06	2	Camk1
Fyb	8.94e-11	19.7973	0.936	0.899	1.6e-06	2	Fyb
Snx24	1.3e-10	0.756323	0.295	0.123	2.32e-06	2	Snx24
Ninj1	1.59e-10	0.804502	0.276	0.112	2.84e-06	2	Ninj1
Mafg	2.82e-10	0.503278	0.429	0.227	5.05e-06	2	Mafg
Ctsa	4e-10	6.64401	0.853	0.762	7.15e-06	2	Ctsa
Cyba	4.73e-10	8.61743	0.968	0.918	8.45e-06	2	Cyba
Ahsa11	5.42e-10	0.532969	0.622	0.408	9.69e-06	2	Ahsa1
Slc37a2	5.55e-10	0.31009	0.295	0.126	9.93e-06	2	Slc37a2
S1pr1	1.34e-09	0.511903	0.186	0.063	2.39e-05	2	S1pr1
Clec4n	1.58e-09	1.59184	0.256	0.105	2.83e-05	2	Clec4n
Dnase2a	1.99e-09	1.4451	0.564	0.358	3.56e-05	2	Dnase2a
Cd9	2.96e-09	4.25377	0.603	0.392	5.29e-05	2	Cd9
Calr	3.16e-09	0.978789	0.91	0.829	5.65e-05	2	Calr
Entpd1	3.7e-09	1.24847	0.519	0.348	6.62e-05	2	Entpd1
Selenok	4.04e-09	0.971645	0.795	0.609	7.23e-05	2	Selenok
Blvrb	4.96e-09	5.97587	0.609	0.423	8.87e-05	2	Blvrb
C1qc	9.72e-09	1.05726	0.981	0.974	0.000173801	2	C1qc
Fam46c	1.15e-08	1.22167	0.186	0.066	0.000206201	2	Fam46c
Dhrs3	1.36e-08	1.60528	0.603	0.428	0.000242649	2	Dhrs3
Mdfic	2.06e-08	1.22028	0.397	0.222	0.000367849	2	Mdfic
Tpp1	3.02e-08	0.784747	0.519	0.327	0.00054031	2	Tpp1
P2rx4	3.04e-08	0.978616	0.628	0.441	0.000544355	2	P2rx4
Hsp90b1	3.06e-08	2.63622	0.923	0.829	0.000546942	2	Hsp90b1
Psap	3.22e-08	25.1144	0.987	0.987	0.000576462	2	Psap
Cd48	3.56e-08	2.05781	0.827	0.686	0.000635892	2	Cd48
Mpeg1	4.04e-08	1.93165	0.929	0.829	0.000722974	2	Mpeg1
C1qb	4.43e-08	8.11401	0.987	0.98	0.000791352	2	C1qb
Uap1l1	4.74e-08	1.22585	0.276	0.128	0.000847134	2	Uap1l1
Dtnbp1	5.16e-08	0.360317	0.263	0.12	0.000921962	2	Dtnbp1
Tmem86a	9.17e-08	0.807907	0.545	0.385	0.00163861	2	Tmem86a
Lpl	1.36e-07	4.21651	0.545	0.36	0.00242727	2	Lpl
Sdcbp	1.83e-07	3.71703	0.776	0.64	0.00326434	2	Sdcbp
St13	2.45e-07	1.51796	0.654	0.479	0.00437167	2	St13
Serpinb6a	3.94e-07	0.912585	0.359	0.203	0.00704832	2	Serpinb6a
Glmp	4.28e-07	0.801639	0.532	0.372	0.00765655	2	Glmp
Ms4a14	4.79e-07	0.59436	0.263	0.128	0.00856778	2	Ms4a14
C1qa	5.49e-07	1.11471	0.994	0.982	0.00981804	2	C1qa
Pdia6	6.91e-07	4.25473	0.763	0.629	0.0123602	2	Pdia6
Mertk	7.73e-07	0.410176	0.231	0.107	0.0138233	2	Mertk
Gns	9.14e-07	0.477292	0.66	0.497	0.0163481	2	Gns
Cadm1	9.86e-07	1.84782	0.744	0.63	0.017628	2	Cadm1
Ptafr	1.2e-06	0.578645	0.519	0.346	0.0213678	2	Ptafr
Npc1	1.29e-06	0.52355	0.301	0.159	0.0231304	2	Npc1
Timp2	2.07e-06	0.885814	0.788	0.674	0.0370717	2	Timp2
Abr	2.13e-06	0.550954	0.365	0.22	0.0380748	2	Abr
Atp6v0b	2.3e-06	0.762087	0.91	0.88	0.0410359	2	Atp6v0b
Dnajb11	2.83e-06	0.456893	0.436	0.273	0.0506028	2	Dnajb11
Plin2	3.15e-06	0.310708	0.571	0.409	0.0563605	2	Plin2
H2-D1	3.22e-06	5.7646	0.974	0.98	0.0576458	2	H2-D1
Ly9	3.86e-06	0.281839	0.218	0.102	0.0689398	2	Ly9
Mfsd11	5.11e-06	0.515093	0.231	0.118	0.0913736	2	Mfsd11
Creg1	5.59e-06	7.79589	0.699	0.589	0.099937	2	Creg1
Amdhd2	5.83e-06	0.262396	0.205	0.095	0.104308	2	Amdhd2
Emp3	8.04e-06	4.10237	0.686	0.546	0.143755	2	Emp3
Arl8a	8.84e-06	0.264293	0.5	0.334	0.158108	2	Arl8a
Gaa	9.09e-06	0.354173	0.244	0.125	0.162569	2	Gaa
Camk2d	9.87e-06	0.488075	0.474	0.327	0.176494	2	Camk2d
Slc6a6	9.95e-06	0.684103	0.705	0.557	0.177849	2	Slc6a6
Spg21	1.08e-05	0.773576	0.391	0.261	0.193381	2	Spg21
Arl11	1.09e-05	0.453673	0.327	0.188	0.194377	2	Arl11
Snx10	1.36e-05	0.266931	0.462	0.31	0.24326	2	Snx10
Atp6ap2	1.51e-05	2.00063	0.763	0.622	0.270188	2	Atp6ap2
Atp6v0e	1.71e-05	1.19297	0.744	0.655	0.306282	2	Atp6v0e
Pla2g7	1.81e-05	1.89503	0.526	0.379	0.324087	2	Pla2g7
Gltp	1.82e-05	1.40974	0.635	0.483	0.324841	2	Gltp
Atp6v1b2	2.41e-05	0.341027	0.429	0.286	0.430376	2	Atp6v1b2
Rragc	2.96e-05	0.273611	0.404	0.261	0.529781	2	Rragc
Got1	3.14e-05	1.06714	0.269	0.15	0.562104	2	Got1
Grb2	3.55e-05	1.38006	0.686	0.547	0.635374	2	Grb2
Gabarap	3.78e-05	0.467389	0.795	0.734	0.676375	2	Gabarap
Txnrd1	3.85e-05	0.256275	0.154	0.068	0.687492	2	Txnrd1
Zmynd15	4.78e-05	1.74871	0.449	0.305	0.854302	2	Zmynd15
Snx3	4.82e-05	1.55152	0.628	0.516	0.86187	2	Snx3
Ptms	5.46e-05	2.3092	0.827	0.706	0.97573	2	Ptms
Aldh2	5.95e-05	3.11015	0.481	0.35	1	2	Aldh2
Tcirg1	6.08e-05	0.985748	0.558	0.401	1	2	Tcirg1
Napa	6.42e-05	0.322096	0.365	0.235	1	2	Napa
Slc48a1	6.63e-05	0.444384	0.256	0.145	1	2	Slc48a1
Acp2	7.08e-05	0.366862	0.276	0.155	1	2	Acp2
Slamf7	7.65e-05	0.755456	0.596	0.477	1	2	Slamf7
Plxnc1	8.65e-05	0.274896	0.154	0.071	1	2	Plxnc1
Lpxn	9.67e-05	0.355003	0.494	0.356	1	2	Lpxn
Atp6v1a	0.000103138	0.403588	0.308	0.187	1	2	Atp6v1a
Psma3	0.000104228	1.73	0.603	0.481	1	2	Psma3
Eea1	0.0001057	0.398343	0.25	0.142	1	2	Eea1
Ndufa11	0.000110127	0.26341	0.314	0.193	1	2	Ndufa11
Cd36	0.000120501	1.08703	0.519	0.393	1	2	Cd36
Tnfsf12	0.000141931	0.516564	0.353	0.227	1	2	Tnfsf12
Myo1f	0.000164301	0.713491	0.468	0.356	1	2	Myo1f
Tmem37	0.00019267	0.340094	0.282	0.17	1	2	Tmem37
Tmem55b	0.000201841	0.594645	0.615	0.48	1	2	Tmem55b
Tmed10	0.000210785	0.354569	0.718	0.617	1	2	Tmed10
Slc11a1	0.000211495	2.22558	0.59	0.479	1	2	Slc11a1
Bscl2	0.000212738	0.294205	0.263	0.155	1	2	Bscl2
Fnip2	0.000227189	0.352319	0.128	0.058	1	2	Fnip2
Lamtor1	0.000235293	0.318216	0.474	0.353	1	2	Lamtor1
Fcer1g	0.000264977	8.11424	0.962	0.959	1	2	Fcer1g
Fkbp2	0.000301176	0.368796	0.474	0.342	1	2	Fkbp2
Ccdc115	0.000312901	0.260202	0.205	0.113	1	2	Ccdc115
Tbxas1	0.000319908	0.600817	0.436	0.311	1	2	Tbxas1
Abhd121	0.000320106	1.77919	0.628	0.516	1	2	Abhd12
Pld3	0.000329071	1.19258	0.256	0.152	1	2	Pld3
Stip1	0.000338466	0.336406	0.468	0.33	1	2	Stip1
Mrpl23	0.000377599	0.445097	0.506	0.379	1	2	Mrpl23
Igsf6	0.000422438	0.851896	0.551	0.406	1	2	Igsf6
Comtd1	0.0004588	0.322564	0.205	0.113	1	2	Comtd1
Canx	0.000505614	1.24302	0.609	0.504	1	2	Canx
Cr1l	0.000512407	0.463955	0.449	0.323	1	2	Cr1l
Hexb	0.00054024	0.782817	0.949	0.934	1	2	Hexb
Il10rb	0.000742229	0.356797	0.75	0.682	1	2	Il10rb
Larp4	0.000851873	0.58189	0.244	0.145	1	2	Larp4
Tmem256	0.000879383	0.598306	0.494	0.373	1	2	Tmem256
Hnrnpf	0.000909834	0.67083	0.808	0.724	1	2	Hnrnpf
Arhgdia	0.000911634	1.40912	0.744	0.63	1	2	Arhgdia
Ncoa4	0.00102727	0.689506	0.295	0.191	1	2	Ncoa4
Skap2	0.00116088	1.11262	0.692	0.626	1	2	Skap2
Sirpa	0.00117605	1.35456	0.712	0.631	1	2	Sirpa
Dnase1l1	0.00129112	0.42846	0.404	0.297	1	2	Dnase1l1
Tmed2	0.00130612	0.455789	0.647	0.547	1	2	Tmed2
AI413582	0.0013231	0.331579	0.276	0.178	1	2	AI413582
Rab3il1	0.00132754	0.435308	0.468	0.371	1	2	Rab3il1
Pgd	0.0014226	0.914869	0.385	0.287	1	2	Pgd
Grina	0.00142867	0.377852	0.455	0.342	1	2	Grina
Ehd4	0.00144113	0.418287	0.782	0.669	1	2	Ehd4
Soat1	0.00147738	0.331614	0.346	0.238	1	2	Soat1
Atp6ap1	0.00158273	1.0945	0.654	0.571	1	2	Atp6ap1
Psma2	0.00159654	0.389403	0.558	0.446	1	2	Psma2
Blvra	0.00160705	0.256418	0.269	0.174	1	2	Blvra
Tmco1	0.00169689	0.329932	0.5	0.401	1	2	Tmco1
Erp29	0.00174593	0.285413	0.853	0.795	1	2	Erp29
Rap2a	0.00174897	0.47997	0.244	0.155	1	2	Rap2a
Tmem51	0.00183427	0.299174	0.327	0.22	1	2	Tmem51
Copb2	0.00199304	0.315636	0.34	0.24	1	2	Copb2
Psmb6	0.00199707	0.443412	0.442	0.344	1	2	Psmb6
Tbcb	0.00203796	0.27854	0.346	0.239	1	2	Tbcb
Tecpr1	0.002092	0.286442	0.154	0.085	1	2	Tecpr1
Usp14	0.00253733	0.393984	0.301	0.206	1	2	Usp14
H2-Q7	0.00258641	0.350785	0.378	0.285	1	2	H2-Q7
Sh3glb1	0.00259985	1.55987	0.724	0.647	1	2	Sh3glb1
Mpp1	0.00269033	0.537675	0.237	0.154	1	2	Mpp1
Vps29	0.00283622	0.284285	0.372	0.286	1	2	Vps29
Ptpn1	0.00286316	0.528407	0.494	0.379	1	2	Ptpn1
Sqstm1	0.00288578	21.7553	0.359	0.268	1	2	Sqstm1
Nsf	0.0029514	0.282006	0.269	0.176	1	2	Nsf
Eif3a	0.00302393	2.38953	0.577	0.505	1	2	Eif3a
Vps26a	0.00308983	0.459631	0.327	0.236	1	2	Vps26a
Fcgrt	0.00371026	0.779001	0.673	0.602	1	2	Fcgrt
Tmem147	0.00393198	0.286422	0.282	0.189	1	2	Tmem147
Hsbp1	0.0041296	0.557362	0.462	0.358	1	2	Hsbp1
Scpep1	0.004354	0.264261	0.321	0.23	1	2	Scpep1
Axl1	0.00439926	0.497816	0.801	0.76	1	2	Axl
Man1c1	0.00442058	0.286222	0.25	0.167	1	2	Man1c1
Slc9a9	0.00442905	0.497096	0.314	0.223	1	2	Slc9a9
Rhoc	0.00453323	0.299025	0.314	0.225	1	2	Rhoc
Fam105a	0.0048634	0.355739	0.763	0.684	1	2	Fam105a
Cd79b	0.00492527	0.338615	0.385	0.284	1	2	Cd79b
Rrbp1	0.00495737	1.8688	0.923	0.862	1	2	Rrbp1
Vdac2	0.00505524	0.634195	0.641	0.536	1	2	Vdac2
Il2rg	0.0051708	0.345475	0.199	0.123	1	2	Il2rg
Vps35	0.00551113	0.325872	0.41	0.309	1	2	Vps35
Ssr2	0.00558564	0.297026	0.391	0.302	1	2	Ssr2
Asah1	0.00569703	2.78365	0.853	0.778	1	2	Asah1
Fblim1	0.00580009	0.348698	0.199	0.125	1	2	Fblim1
Rab1a	0.00581343	0.516016	0.385	0.284	1	2	Rab1a
Cct3	0.00584704	0.489664	0.481	0.393	1	2	Cct3
Laptm4a	0.00621208	0.772048	0.846	0.788	1	2	Laptm4a
Eif3c	0.00621421	0.853542	0.506	0.411	1	2	Eif3c
Ube2i	0.00634978	0.551588	0.532	0.443	1	2	Ube2i
Selenos	0.00650256	0.966935	0.519	0.408	1	2	Selenos
Tubgcp4	0.00653372	0.26488	0.173	0.106	1	2	Tubgcp4
Paox	0.00662309	0.67089	0.128	0.071	1	2	Paox
Sptssa	0.00673454	0.34454	0.558	0.467	1	2	Sptssa
St7l	0.00685412	0.265798	0.218	0.145	1	2	St7l
Clta	0.00704982	0.885021	0.846	0.787	1	2	Clta
Tpp2	0.00761908	0.30617	0.391	0.301	1	2	Tpp2
Marf1	0.00880809	0.625846	0.429	0.333	1	2	Marf1
Lpcat2	0.0094567	1.65983	0.622	0.544	1	2	Lpcat2
Ophn1	0.00974114	0.254731	0.321	0.235	1	2	Ophn1
Cnih4	0.00976745	0.620199	0.506	0.411	1	2	Cnih4
Itga6	0.00998484	0.57573	0.282	0.202	1	2	Itga6
Cxcl2	0	55.4555	0.872	0.094	0	3	Cxcl2
Egr1	9.74e-190	6.47867	0.928	0.22	1.74e-185	3	Egr1
Fos	6.71e-166	52.4064	0.941	0.293	1.2e-161	3	Fos
Atf3	6.25e-162	30.4485	0.9	0.277	1.12e-157	3	Atf3
Junb	6.41e-154	29.8781	0.997	0.503	1.15e-149	3	Junb
Ccl4	1.57e-152	118.455	0.952	0.414	2.81e-148	3	Ccl4
Ccl3	5.53e-147	121.453	0.914	0.34	9.89e-143	3	Ccl3
Dusp1	3.64e-144	15.8385	0.938	0.37	6.5e-140	3	Dusp1
Zfp36	1.48e-139	12.3417	0.962	0.427	2.64e-135	3	Zfp36
Ier2	2.89e-129	21.504	0.914	0.385	5.18e-125	3	Ier2
Fosb	8.38e-124	4.1404	0.672	0.14	1.5e-119	3	Fosb
Btg2	8.98e-124	12.3896	0.993	0.684	1.61e-119	3	Btg2
Nfkbiz1	3.54e-123	1.17834	0.914	0.373	6.33e-119	3	Nfkbiz
Gm26532	8.4e-120	8.64225	0.676	0.163	1.5e-115	3	Gm26532
Nfkbia	1.53e-115	4.59766	0.9	0.419	2.74e-111	3	Nfkbia
Ppp1r15a1	1.58e-113	3.82245	0.703	0.172	2.82e-109	3	Ppp1r15a
Gadd45b1	1.18e-109	1.4489	0.559	0.102	2.11e-105	3	Gadd45b
Socs3	5.28e-105	15.4555	0.555	0.112	9.43e-101	3	Socs3
Ier5	5.5e-104	7.46135	0.972	0.689	9.84e-100	3	Ier5
Ier3	1.12e-102	2.40108	0.524	0.094	2e-98	3	Ier3
Ubc	1.84e-100	11.4554	0.993	0.881	3.28e-96	3	Ubc
Il1b	7.09e-99	42.4487	0.941	0.608	1.27e-94	3	Il1b
Kdm6b	4.4e-94	5.0525	0.645	0.172	7.86e-90	3	Kdm6b
Jun	1.78e-92	42.4373	0.966	0.693	3.18e-88	3	Jun
Lilr4b	2.22e-90	7.46519	0.866	0.412	3.98e-86	3	Lilr4b
Jund	6.3e-90	17.3112	0.983	0.761	1.13e-85	3	Jund
Tnf1	5.61e-89	2.20495	0.617	0.158	1e-84	3	Tnf
Nr4a1	1.38e-86	3.72135	0.338	0.043	2.46e-82	3	Nr4a1
Dusp2	4.22e-83	6.32777	0.379	0.059	7.55e-79	3	Dusp2
Pim1	2.89e-82	10.5083	0.721	0.251	5.17e-78	3	Pim1
H3f3b	4.79e-77	43.4554	0.997	0.937	8.57e-73	3	H3f3b
Tnfaip31	1.44e-76	0.4529	0.345	0.051	2.57e-72	3	Tnfaip3
Klf6	5.25e-75	13.3814	0.966	0.761	9.39e-71	3	Klf6
Cdkn1a1	1.67e-72	2.25815	0.566	0.16	2.99e-68	3	Cdkn1a
Csrnp1	2.14e-72	0.941897	0.272	0.032	3.83e-68	3	Csrnp1
Phlda1	1.92e-65	10.4168	0.462	0.118	3.43e-61	3	Phlda1
Egr2	4.19e-60	4.82892	0.269	0.038	7.49e-56	3	Egr2
Tmem88	2.94e-59	1.13192	0.228	0.027	5.25e-55	3	Tmem88
Gm17056	4.94e-59	0.264765	0.183	0.016	8.83e-55	3	Gm17056
Mcl1	2.33e-55	10.4326	0.966	0.86	4.17e-51	3	Mcl1
Arid5a	5.06e-54	1.52841	0.314	0.061	9.05e-50	3	Arid5a
Sertad11	1.04e-50	1.74154	0.445	0.128	1.86e-46	3	Sertad1
Tnfsf9	4.28e-50	4.93428	0.276	0.051	7.64e-46	3	Tnfsf9
Ifrd1	1.9e-48	3.88704	0.434	0.128	3.39e-44	3	Ifrd1
Nfkbid1	6.58e-48	1.68427	0.397	0.106	1.18e-43	3	Nfkbid
Pmaip1	4.32e-46	7.5014	0.486	0.17	7.72e-42	3	Pmaip1
Btg1	7.37e-46	7.41241	0.897	0.685	1.32e-41	3	Btg1
Kctd12	6.48e-45	11.3516	0.924	0.696	1.16e-40	3	Kctd12
Hspa1a	6.51e-44	18.4554	0.793	0.479	1.16e-39	3	Hspa1a
Rgs1	1.06e-43	14.4552	0.566	0.226	1.9e-39	3	Rgs1
Cited2	1.69e-43	14.9341	0.766	0.492	3.03e-39	3	Cited2
Skil	7.88e-43	7.14662	0.772	0.497	1.41e-38	3	Skil
Gm16486	8.21e-43	0.365127	0.141	0.014	1.47e-38	3	Gm16486
Ppp1r101	1.37e-41	2.46536	0.828	0.521	2.45e-37	3	Ppp1r10
Zfand5	6.58e-41	6.53929	0.679	0.352	1.18e-36	3	Zfand5
Cd86	1.07e-40	4.12808	0.845	0.584	1.9e-36	3	Cd86
Cd14	3.89e-40	19.9729	0.945	0.841	6.95e-36	3	Cd14
Stap1	9.75e-40	7.42566	0.79	0.533	1.74e-35	3	Stap1
Lilrb4a1	6.7e-38	1.40123	0.745	0.421	1.2e-33	3	Lilrb4a
Ets2	9.81e-38	0.602306	0.362	0.107	1.75e-33	3	Ets2
Plek1	2.91e-36	2.8538	0.621	0.305	5.2e-32	3	Plek
Atf41	5.16e-36	2.16683	0.593	0.278	9.23e-32	3	Atf4
Srsf2	2.69e-34	4.29411	0.855	0.666	4.81e-30	3	Srsf2
Errfi1	5.33e-34	5.9911	0.528	0.228	9.54e-30	3	Errfi1
Egr3	6.95e-33	2.36367	0.131	0.016	1.24e-28	3	Egr3
Ccl2	3.59e-31	21.4555	0.252	0.063	6.41e-27	3	Ccl2
Nabp11	3.87e-31	2.60335	0.383	0.131	6.92e-27	3	Nabp1
Plekho21	4.88e-31	1.09267	0.638	0.348	8.73e-27	3	Plekho2
Picalm1	2.23e-30	1.97746	0.879	0.69	3.98e-26	3	Picalm
Rasgef1b	2.25e-30	1.65927	0.31	0.095	4.03e-26	3	Rasgef1b
Slc15a3	1.53e-29	10.1008	0.769	0.506	2.74e-25	3	Slc15a3
Ptger4	4.53e-29	5.94879	0.383	0.146	8.1e-25	3	Ptger4
Neurl31	6.86e-29	2.14634	0.814	0.591	1.23e-24	3	Neurl3
Ccnl1	8.08e-29	2.09729	0.759	0.52	1.44e-24	3	Ccnl1
Zc3h12a	1.15e-28	0.726808	0.279	0.083	2.05e-24	3	Zc3h12a
Casp4	1.7e-26	1.20773	0.283	0.088	3.04e-22	3	Casp4
Hspa1b1	6.52e-26	3.45545	0.731	0.475	1.17e-21	3	Hspa1b
Stk17b	1.52e-25	4.69389	0.824	0.651	2.71e-21	3	Stk17b
Srgn	1.94e-25	10.0722	0.914	0.819	3.47e-21	3	Srgn
Eif5	3.82e-25	1.34402	0.69	0.447	6.83e-21	3	Eif5
Eif1	5.94e-25	3.71341	0.952	0.913	1.06e-20	3	Eif1
Icam1	1.51e-24	6.74633	0.434	0.205	2.71e-20	3	Icam1
Fus1	2.55e-24	1.60665	0.845	0.666	4.56e-20	3	Fus
Coq10b	3.48e-24	0.673122	0.255	0.078	6.23e-20	3	Coq10b
Hexim11	1.32e-23	1.60468	0.362	0.14	2.36e-19	3	Hexim1
Cd69	7.19e-23	9.55855	0.159	0.035	1.28e-18	3	Cd69
Hspa5	1.63e-22	8.45545	0.948	0.829	2.91e-18	3	Hspa5
Tnip3	4.71e-22	25.3441	0.124	0.023	8.42e-18	3	Tnip3
Id2	1.04e-21	12.3806	0.345	0.146	1.86e-17	3	Id2
Fam46c1	2.18e-21	0.860545	0.207	0.059	3.9e-17	3	Fam46c
Pnrc11	4.93e-21	3.32511	0.745	0.552	8.81e-17	3	Pnrc1
Calm21	1.75e-20	1.11702	0.828	0.677	3.13e-16	3	Calm2
Ahnak	3.77e-20	7.21818	0.279	0.102	6.74e-16	3	Ahnak
Dnajb1	4.2e-20	6.41606	0.452	0.239	7.51e-16	3	Dnajb1
Plk2	6.7e-20	2.68872	0.141	0.032	1.2e-15	3	Plk2
Gadd45g	9.01e-20	5.4476	0.324	0.136	1.61e-15	3	Gadd45g
Midn	1.46e-19	0.527471	0.3	0.118	2.62e-15	3	Midn
Nfe2l21	2.51e-19	0.851952	0.8	0.639	4.49e-15	3	Nfe2l2
Ddx3x	3.34e-18	1.36266	0.479	0.259	5.97e-14	3	Ddx3x
Mknk2	4.85e-18	0.751341	0.362	0.168	8.67e-14	3	Mknk2
Irf1	9.96e-18	2.79129	0.552	0.343	1.78e-13	3	Irf1
Nlrp31	1.28e-17	0.424589	0.334	0.15	2.28e-13	3	Nlrp3
Tob21	1.65e-17	2.26637	0.472	0.261	2.94e-13	3	Tob2
Mat2a	4.37e-17	7.8792	0.721	0.576	7.81e-13	3	Mat2a
Relb	4.45e-17	1.41254	0.272	0.108	7.96e-13	3	Relb
Ccnd2	5.59e-17	2.4904	0.552	0.343	1e-12	3	Ccnd2
Tob11	7.2e-17	0.747087	0.266	0.104	1.29e-12	3	Tob1
Hmgb2	7.22e-17	4.41757	0.617	0.435	1.29e-12	3	Hmgb2
Gm63771	9.84e-17	1.39101	0.31	0.132	1.76e-12	3	Gm6377
Wsb1	4.27e-16	1.70217	0.593	0.386	7.64e-12	3	Wsb1
H2-Q10	7.85e-16	0.29795	0.186	0.061	1.4e-11	3	H2-Q10
Plk3	8.86e-16	3.19978	0.252	0.099	1.58e-11	3	Plk3
Rel	1.59e-15	0.306713	0.517	0.319	2.84e-11	3	Rel
Actg1	1.9e-15	55.4372	0.931	0.894	3.4e-11	3	Actg1
Ddit31	3.39e-15	0.558534	0.317	0.145	6.06e-11	3	Ddit3
Fosl2	1.08e-14	1.00876	0.169	0.054	1.94e-10	3	Fosl2
Eif4a1	1.21e-14	3.17205	0.852	0.728	2.16e-10	3	Eif4a1
Dnajb91	1.36e-14	2.19196	0.445	0.257	2.44e-10	3	Dnajb9
Tgif1	1.87e-14	3.30895	0.503	0.303	3.35e-10	3	Tgif1
BC0055371	2.36e-14	1.83729	0.693	0.514	4.21e-10	3	BC005537
Cdr2	2.57e-14	0.340314	0.193	0.069	4.59e-10	3	Cdr2
Ube2s1	3.29e-14	1.18066	0.407	0.229	5.87e-10	3	Ube2s
Dennd4a	4.16e-14	0.368079	0.266	0.114	7.43e-10	3	Dennd4a
Slc3a2	4.47e-14	6.93436	0.645	0.466	7.99e-10	3	Slc3a2
Gtf2b1	6.68e-14	0.620526	0.41	0.23	1.19e-09	3	Gtf2b
Zfp703	7.12e-14	1.61874	0.407	0.227	1.27e-09	3	Zfp703
Tiparp	7.6e-14	2.26372	0.283	0.129	1.36e-09	3	Tiparp
Map3k81	1.01e-13	0.68308	0.314	0.152	1.8e-09	3	Map3k8
Rilpl2	1.64e-13	1.8127	0.276	0.128	2.93e-09	3	Rilpl2
Vmp11	1.84e-13	1.71073	0.576	0.426	3.3e-09	3	Vmp1
Efhd2	2e-13	1.91506	0.766	0.648	3.57e-09	3	Efhd2
Ube2d31	2.11e-13	1.78472	0.834	0.713	3.77e-09	3	Ube2d3
Azin1	4.67e-13	0.336706	0.276	0.127	8.35e-09	3	Azin1
Tubb6	4.99e-13	0.530175	0.169	0.059	8.92e-09	3	Tubb6
Tank	5.44e-13	0.722126	0.424	0.237	9.72e-09	3	Tank
Hes1	1.03e-12	4.26055	0.21	0.083	1.84e-08	3	Hes1
Dyrk21	1.18e-12	0.351594	0.352	0.184	2.11e-08	3	Dyrk2
Tuba1c	2.65e-12	0.848813	0.431	0.251	4.74e-08	3	Tuba1c
Rhob	5.2e-12	3.84294	0.569	0.38	9.29e-08	3	Rhob
C5ar11	6.17e-12	0.71603	0.686	0.543	1.1e-07	3	C5ar1
AC160336.11	8.58e-12	1.12823	0.338	0.184	1.53e-07	3	AC160336.1
Tra2b	1.09e-11	3.23951	0.631	0.472	1.94e-07	3	Tra2b
Runx11	1.32e-11	1.17463	0.79	0.681	2.36e-07	3	Runx1
Cxcr41	1.73e-11	1.86551	0.345	0.197	3.1e-07	3	Cxcr4
Brd21	1.88e-11	0.814281	0.579	0.419	3.37e-07	3	Brd2
Per1	2.83e-11	0.274114	0.207	0.087	5.06e-07	3	Per1
Rlim1	3.05e-11	0.506738	0.355	0.195	5.44e-07	3	Rlim
Tmed5	3.28e-11	2.00074	0.51	0.344	5.86e-07	3	Tmed5
Uba6	4.09e-11	0.947905	0.234	0.107	7.32e-07	3	Uba6
Rab7b	5.15e-11	1.46557	0.61	0.447	9.2e-07	3	Rab7b
Pcf111	6.34e-11	0.432171	0.383	0.222	1.13e-06	3	Pcf11
Plekhg2	8.45e-11	0.674414	0.128	0.043	1.51e-06	3	Plekhg2
Chd4	8.58e-11	0.890259	0.497	0.332	1.53e-06	3	Chd4
Arf41	1e-10	1.76418	0.597	0.43	1.79e-06	3	Arf4
Ifi207	1.05e-10	1.3617	0.741	0.617	1.88e-06	3	Ifi207
Traf1	1.09e-10	7.72101	0.3	0.158	1.94e-06	3	Traf1
Hivep21	1.52e-10	0.701999	0.455	0.304	2.73e-06	3	Hivep2
Clic4	1.6e-10	3.59557	0.497	0.345	2.87e-06	3	Clic4
Srsf51	2.08e-10	0.375669	0.634	0.483	3.72e-06	3	Srsf5
Mrps61	2.11e-10	0.256224	0.272	0.136	3.77e-06	3	Mrps6
Litaf	2.15e-10	0.444293	0.507	0.349	3.84e-06	3	Litaf
Asph	2.28e-10	4.1169	0.455	0.293	4.07e-06	3	Asph
Rraga1	2.3e-10	1.0456	0.445	0.283	4.11e-06	3	Rraga
Jmjd1c	5.6e-10	4.76441	0.624	0.496	1e-05	3	Jmjd1c
Gm122161	7.56e-10	0.545604	0.19	0.084	1.35e-05	3	Gm12216
Mafb	9.03e-10	8.12853	0.876	0.836	1.61e-05	3	Mafb
Ch25h	1.05e-09	0.67038	0.414	0.264	1.88e-05	3	Ch25h
Ptp4a1	1.08e-09	0.316228	0.238	0.117	1.93e-05	3	Ptp4a1
Lcp1	1.16e-09	7.70214	0.959	0.916	2.07e-05	3	Lcp1
2810454H06Rik1	1.17e-09	0.282352	0.183	0.079	2.09e-05	3	2810454H06Rik
Gm26669	1.52e-09	0.288565	0.172	0.073	2.72e-05	3	Gm26669
Clk11	2.02e-09	0.981893	0.676	0.581	3.61e-05	3	Clk1
Trib11	2.05e-09	0.849053	0.303	0.169	3.66e-05	3	Trib1
Osm	2.2e-09	0.401669	0.103	0.033	3.93e-05	3	Osm
Dnaja1	2.35e-09	7.6014	0.831	0.751	4.19e-05	3	Dnaja1
Krr11	2.72e-09	0.994708	0.314	0.183	4.85e-05	3	Krr1
Mylip1	4.2e-09	0.528189	0.452	0.305	7.51e-05	3	Mylip
Metrnl	4.9e-09	10.9674	0.572	0.433	8.75e-05	3	Metrnl
Sfpq	5.28e-09	1.42423	0.662	0.544	9.44e-05	3	Sfpq
Cks2	5.8e-09	0.575993	0.176	0.078	0.000103678	3	Cks2
Etv3	7.01e-09	2.29645	0.369	0.236	0.000125413	3	Etv3
Srsf7	7.11e-09	4.07108	0.566	0.419	0.000127121	3	Srsf7
Hnrnpa01	7.31e-09	0.457344	0.676	0.537	0.000130664	3	Hnrnpa0
Creb5	7.87e-09	3.18389	0.731	0.603	0.00014065	3	Creb5
Polr2a1	1.07e-08	0.461488	0.428	0.274	0.000191196	3	Polr2a
Bcl6	1.33e-08	2.12806	0.221	0.11	0.000237512	3	Bcl6
Gt(ROSA)26Sor	1.52e-08	0.29628	0.207	0.1	0.000271396	3	Gt(ROSA)26Sor
Srsf3	1.53e-08	0.98943	0.776	0.65	0.000272929	3	Srsf3
Vim	1.63e-08	3.46928	0.338	0.204	0.00029068	3	Vim
Mmp13	1.85e-08	10.4719	0.617	0.499	0.000331355	3	Mmp13
Sgk11	1.94e-08	0.436825	0.2	0.096	0.000347308	3	Sgk1
Hmox11	2.32e-08	1.457	0.448	0.301	0.000415309	3	Hmox1
Nasp1	2.51e-08	0.535178	0.221	0.112	0.000449235	3	Nasp
Nufip21	2.71e-08	1.84555	0.517	0.371	0.000483848	3	Nufip2
Hsp90ab1	3.86e-08	7.44782	0.945	0.929	0.000689742	3	Hsp90ab1
Tlr2	3.99e-08	3.27835	0.579	0.439	0.000713927	3	Tlr2
Tgfb1	4.93e-08	2.11326	0.821	0.729	0.000881831	3	Tgfb1
Zmiz1	5.37e-08	0.590792	0.569	0.436	0.000960173	3	Zmiz1
Top1	6.89e-08	1.89612	0.603	0.467	0.00123198	3	Top1
Taf1d1	7.28e-08	0.407602	0.448	0.308	0.00130212	3	Taf1d
Ints6	9.32e-08	0.357428	0.245	0.133	0.00166666	3	Ints6
Emd	9.57e-08	0.288407	0.269	0.152	0.00171058	3	Emd
Kpna4	1.04e-07	0.411604	0.424	0.292	0.00186191	3	Kpna4
Mt1	1.19e-07	28.8453	0.61	0.5	0.00213103	3	Mt1
Gnl3	1.39e-07	0.3593	0.266	0.149	0.00247899	3	Gnl3
Zcchc6	1.41e-07	0.604738	0.566	0.427	0.00252026	3	Zcchc6
Insig1	1.43e-07	0.87156	0.155	0.07	0.00255538	3	Insig1
Rgs21	1.84e-07	2.64936	0.666	0.575	0.00329414	3	Rgs2
Glipr1	1.86e-07	22.0602	0.6	0.507	0.00333202	3	Glipr1
Plau	1.92e-07	1.63801	0.134	0.059	0.00343964	3	Plau
Irf2bpl	3.45e-07	0.449204	0.214	0.116	0.00617068	3	Irf2bpl
Tagln2	4.97e-07	0.502851	0.576	0.456	0.00888695	3	Tagln2
Jpt1	6.36e-07	2.13495	0.728	0.637	0.0113654	3	Jpt1
Ywhaz	6.6e-07	0.414616	0.448	0.313	0.0118048	3	Ywhaz
Ptpn12	7.3e-07	0.331268	0.262	0.154	0.0130488	3	Ptpn12
Birc3	7.85e-07	3.92593	0.307	0.199	0.0140428	3	Birc3
Tssc4	7.91e-07	0.619896	0.169	0.085	0.0141477	3	Tssc4
Rab20	8.17e-07	1.04188	0.252	0.15	0.0145978	3	Rab20
Tubb2a1	8.23e-07	2.02266	0.5	0.371	0.0147112	3	Tubb2a
Ppp1r11	8.46e-07	0.525624	0.407	0.29	0.0151219	3	Ppp1r11
Csde1	1.07e-06	0.380416	0.469	0.337	0.0190425	3	Csde1
Lmna	1.15e-06	0.718111	0.107	0.044	0.0206379	3	Lmna
Fcgr2b	1.23e-06	1.7366	0.831	0.741	0.0219093	3	Fcgr2b
C3ar1	1.29e-06	2.81916	0.638	0.528	0.0230978	3	C3ar1
Mapkapk21	1.37e-06	0.639135	0.49	0.373	0.0244967	3	Mapkapk2
Cybb	1.9e-06	4.91925	0.959	0.93	0.034037	3	Cybb
Nrros	2.03e-06	0.490817	0.562	0.437	0.0363555	3	Nrros
Tgfbr2	2.52e-06	0.578204	0.566	0.429	0.0450307	3	Tgfbr2
Dab2	2.52e-06	1.23907	0.852	0.764	0.0451372	3	Dab2
Arf6	2.62e-06	0.56908	0.393	0.276	0.0468163	3	Arf6
Hnrnpab1	3.41e-06	0.589551	0.407	0.289	0.0609664	3	Hnrnpab
Gas7	3.59e-06	0.690059	0.266	0.164	0.0641458	3	Gas7
Gls	4.08e-06	3.1725	0.424	0.327	0.073007	3	Gls
Lacc1	4.17e-06	1.41434	0.728	0.609	0.0745747	3	Lacc1
Morf4l2	4.37e-06	0.261895	0.328	0.216	0.0781633	3	Morf4l2
Cttnbp2nl	5.35e-06	0.538731	0.528	0.417	0.0956975	3	Cttnbp2nl
St3gal6	5.97e-06	2.56201	0.697	0.619	0.106729	3	St3gal6
Rnf19b	6.76e-06	0.497225	0.248	0.152	0.120864	3	Rnf19b
Stat3	9.21e-06	0.544471	0.331	0.226	0.164724	3	Stat3
Sbno2	9.76e-06	1.29017	0.355	0.255	0.174502	3	Sbno2
Sowahc	1.05e-05	0.79381	0.234	0.144	0.18794	3	Sowahc
Mid1ip1	1.07e-05	3.14372	0.2	0.116	0.191026	3	Mid1ip1
Eif1a	1.14e-05	0.272619	0.293	0.193	0.204637	3	Eif1a
Lamp2	1.32e-05	2.36979	0.841	0.792	0.236603	3	Lamp2
Klf13	1.42e-05	0.464332	0.614	0.493	0.253391	3	Klf13
Ctsl	1.44e-05	2.41694	0.452	0.352	0.258181	3	Ctsl
Dusp3	1.5e-05	0.578136	0.203	0.119	0.267579	3	Dusp3
Jmjd6	1.9e-05	0.281909	0.279	0.18	0.340515	3	Jmjd6
Sertad2	1.92e-05	0.801825	0.297	0.194	0.343453	3	Sertad2
Nfic	1.99e-05	1.76637	0.403	0.287	0.355796	3	Nfic
Wbp2	2.03e-05	0.284416	0.324	0.223	0.363071	3	Wbp2
Ube2k	2.09e-05	0.391217	0.39	0.285	0.373597	3	Ube2k
Hnrnpc	2.32e-05	0.43886	0.466	0.352	0.414834	3	Hnrnpc
Hist1h1e	2.66e-05	3.42882	0.103	0.204	0.476326	3	Hist1h1e
Il10ra	2.81e-05	0.314635	0.731	0.638	0.502247	3	Il10ra
Ddx21	2.82e-05	0.271661	0.21	0.126	0.503588	3	Ddx21
Selenok1	2.86e-05	0.501243	0.707	0.609	0.51118	3	Selenok
Slc20a1	2.94e-05	1.5244	0.169	0.094	0.526101	3	Slc20a1
Rtn4	2.98e-05	2.29197	0.903	0.866	0.532757	3	Rtn4
H2-Q71	3.34e-05	0.98594	0.383	0.281	0.597833	3	H2-Q7
Ppp2ca	3.47e-05	0.32634	0.548	0.438	0.620539	3	Ppp2ca
Gas6	3.75e-05	0.372608	0.286	0.191	0.669805	3	Gas6
Herpud11	3.9e-05	1.60787	0.652	0.545	0.696394	3	Herpud1
Myadm1	3.94e-05	0.450949	0.548	0.445	0.70363	3	Myadm
Cflar	4.35e-05	0.450429	0.41	0.307	0.777396	3	Cflar
Zfhx3	4.6e-05	0.311036	0.745	0.636	0.822297	3	Zfhx3
Zfp516	5.32e-05	0.518799	0.276	0.182	0.951301	3	Zfp516
Senp21	5.65e-05	0.443954	0.314	0.219	1	3	Senp2
Rsrc21	6.76e-05	0.439688	0.538	0.447	1	3	Rsrc2
Hmbs1	7.23e-05	0.266687	0.145	0.078	1	3	Hmbs
Actb	7.32e-05	56.4555	0.993	0.981	1	3	Actb
Eif4g21	7.37e-05	0.669427	0.531	0.435	1	3	Eif4g2
5031439G07Rik	7.64e-05	0.330322	0.428	0.323	1	3	5031439G07Rik
Brd4	8.44e-05	0.827827	0.403	0.296	1	3	Brd4
Bax	8.49e-05	1.11922	0.493	0.384	1	3	Bax
Gpbp1	9.52e-05	0.37121	0.445	0.344	1	3	Gpbp1
Gsn1	0.000113115	0.952595	0.662	0.574	1	3	Gsn
Wdr26	0.00011452	0.460387	0.452	0.337	1	3	Wdr26
Grb21	0.000116225	0.254953	0.648	0.545	1	3	Grb2
Furin	0.000121483	0.549495	0.217	0.139	1	3	Furin
Etv6	0.000128028	0.301924	0.262	0.177	1	3	Etv6
Tceal9	0.000138721	0.263882	0.234	0.15	1	3	Tceal9
Cmip	0.000146034	0.284501	0.321	0.225	1	3	Cmip
Slbp1	0.000147141	0.807245	0.414	0.326	1	3	Slbp
Dhx40	0.000149109	0.576015	0.238	0.16	1	3	Dhx40
Gnb21	0.000165913	0.266776	0.817	0.745	1	3	Gnb2
Fnbp1	0.000180311	0.695677	0.741	0.63	1	3	Fnbp1
Ubxn2a	0.000192104	0.259164	0.21	0.133	1	3	Ubxn2a
Got11	0.000195545	0.59941	0.231	0.149	1	3	Got1
Nop561	0.000197015	0.449696	0.272	0.185	1	3	Nop56
Kdm7a	0.00020067	0.51029	0.514	0.426	1	3	Kdm7a
D1Ertd622e	0.000212231	2.70215	0.338	0.248	1	3	D1Ertd622e
Zfp710	0.000229316	0.664878	0.4	0.308	1	3	Zfp710
Ppp1r15b	0.000279108	0.257196	0.203	0.129	1	3	Ppp1r15b
Osgin2	0.000320794	0.3022	0.128	0.071	1	3	Osgin2
Slc6a61	0.000337056	0.32067	0.617	0.558	1	3	Slc6a6
Dgkh	0.000342765	1.15599	0.259	0.174	1	3	Dgkh
Map1lc3b1	0.000356093	0.283358	0.607	0.509	1	3	Map1lc3b
Rbm38	0.000390652	0.470666	0.114	0.061	1	3	Rbm38
Fam174a	0.000421644	0.39923	0.486	0.401	1	3	Fam174a
Sap30	0.000454323	0.631909	0.421	0.331	1	3	Sap30
Sh3bp1	0.000499405	0.259007	0.366	0.271	1	3	Sh3bp1
Spag9	0.000547344	1.08584	0.459	0.383	1	3	Spag9
Rheb	0.000547812	0.557935	0.462	0.38	1	3	Rheb
Milr1	0.000606758	3.27858	0.497	0.405	1	3	Milr1
Vapa	0.000622904	0.369364	0.493	0.406	1	3	Vapa
Ccr1	0.000689692	7.09219	0.11	0.06	1	3	Ccr1
Lgals1	0.000726088	0.60128	0.262	0.186	1	3	Lgals1
Kras	0.000739134	0.373906	0.3	0.221	1	3	Kras
Hnrnpd	0.000753115	0.848529	0.39	0.303	1	3	Hnrnpd
C5ar2	0.000781947	0.288841	0.224	0.154	1	3	C5ar2
Mtss1	0.00079897	0.539346	0.341	0.258	1	3	Mtss1
Drap1	0.000831492	0.494177	0.403	0.311	1	3	Drap1
Raly	0.000836625	0.257416	0.483	0.391	1	3	Raly
1700025G04Rik	0.000841882	0.428975	0.448	0.368	1	3	1700025G04Rik
Hnrnpa11	0.000855327	0.275556	0.479	0.399	1	3	Hnrnpa1
Gpr132	0.000988408	0.378222	0.214	0.142	1	3	Gpr132
G3bp2	0.00105877	0.417474	0.514	0.436	1	3	G3bp2
Fam49a	0.00112599	1.11388	0.317	0.235	1	3	Fam49a
Fam129a1	0.0011353	0.457711	0.71	0.638	1	3	Fam129a
Snhg121	0.00116814	0.251262	0.262	0.191	1	3	Snhg12
Sh3bp5	0.00129621	7.03921	0.138	0.083	1	3	Sh3bp5
Hnrnph11	0.00136909	0.579997	0.514	0.45	1	3	Hnrnph1
Slamf71	0.00143603	2.19233	0.541	0.477	1	3	Slamf7
Eloc	0.00149098	0.766598	0.369	0.297	1	3	Eloc
H2-Q4	0.00151235	0.489394	0.317	0.248	1	3	H2-Q4
Ncf1	0.00157088	1.52331	0.417	0.347	1	3	Ncf1
G3bp1	0.00163437	0.291964	0.469	0.394	1	3	G3bp1
Psmd1	0.00170351	0.307122	0.266	0.194	1	3	Psmd1
Cyth1	0.00190661	0.309258	0.159	0.102	1	3	Cyth1
Iqgap1	0.00196847	5.39407	0.824	0.767	1	3	Iqgap1
Fgl2	0.00208438	4.08535	0.407	0.333	1	3	Fgl2
Rab43	0.00215094	0.25173	0.3	0.228	1	3	Rab43
Ppp4c	0.00222448	0.360558	0.434	0.359	1	3	Ppp4c
Ddx6	0.00229573	0.485359	0.372	0.293	1	3	Ddx6
Sipa1	0.00255716	0.497487	0.459	0.382	1	3	Sipa1
Nup98	0.00278751	0.41298	0.224	0.16	1	3	Nup98
Snap23	0.00286337	0.730343	0.559	0.462	1	3	Snap23
Eif4g1	0.00303459	0.38004	0.303	0.23	1	3	Eif4g1
Nop58	0.00306279	0.400472	0.231	0.165	1	3	Nop58
Fam107b1	0.00308862	0.250248	0.272	0.205	1	3	Fam107b
Pcbp21	0.00331624	0.760628	0.617	0.557	1	3	Pcbp2
Pdgfa	0.00360521	7.0725	0.169	0.112	1	3	Pdgfa
Sap18	0.00362788	3.44411	0.345	0.272	1	3	Sap18
Matr3	0.00367357	0.290045	0.466	0.382	1	3	Matr3
Atp6v0d1	0.00394155	0.660319	0.293	0.22	1	3	Atp6v0d1
5430427O19Rik	0.00394228	0.284605	0.21	0.149	1	3	5430427O19Rik
Ldlr	0.00394502	0.818288	0.114	0.069	1	3	Ldlr
Gpr65	0.00398686	3.85472	0.676	0.635	1	3	Gpr65
Pdcd10	0.00399023	0.280077	0.441	0.368	1	3	Pdcd10
Tagap1	0.00426685	2.1028	0.345	0.274	1	3	Tagap
Foxn3	0.00442536	0.442871	0.534	0.44	1	3	Foxn3
Tmed21	0.00445237	1.08301	0.603	0.547	1	3	Tmed2
Cebpa	0.00457872	2.90866	0.462	0.402	1	3	Cebpa
Myo1e	0.0047045	0.325666	0.121	0.075	1	3	Myo1e
Ptprj	0.00473957	0.293275	0.407	0.338	1	3	Ptprj
Arrdc31	0.00497242	0.419975	0.186	0.132	1	3	Arrdc3
Ptbp1	0.00519933	0.410052	0.266	0.199	1	3	Ptbp1
Tbcb1	0.00528935	0.254298	0.31	0.237	1	3	Tbcb
Arhgap301	0.00580914	0.3582	0.586	0.648	1	3	Arhgap30
Stx7	0.00614	0.538454	0.521	0.456	1	3	Stx7
Serinc3	0.00679069	0.862259	0.955	0.935	1	3	Serinc3
Zfp622	0.00734601	0.259914	0.217	0.159	1	3	Zfp622
Ubn1	0.00757246	0.320558	0.31	0.246	1	3	Ubn1
Pkm	0.00757414	2.09435	0.59	0.521	1	3	Pkm
Pla2g4a	0.00776876	1.21925	0.303	0.235	1	3	Pla2g4a
Slc43a2	0.00777617	0.327366	0.297	0.231	1	3	Slc43a2
Malt1	0.00778444	1.31793	0.069	0.122	1	3	Malt1
Ywhae	0.00791777	0.340198	0.655	0.612	1	3	Ywhae
Ppp4r2	0.00826184	0.270531	0.269	0.208	1	3	Ppp4r2
Rab7	0.00830432	0.491807	0.534	0.461	1	3	Rab7
Klf10	0.00852323	0.441736	0.141	0.095	1	3	Klf10
Tbpl1	0.00865189	0.912045	0.31	0.255	1	3	Tbpl1
Cnn2	0.00866767	0.551751	0.366	0.288	1	3	Cnn2
Hnrnpu	0.00910615	0.295637	0.648	0.598	1	3	Hnrnpu
Baz1a	0.00912463	0.453345	0.324	0.268	1	3	Baz1a
Eef1g1	0.00926626	0.417664	0.59	0.524	1	3	Eef1g
Rbm39	0.00928568	1.51318	0.931	0.885	1	3	Rbm39
Arid1a	0.00987112	0.280952	0.448	0.384	1	3	Arid1a
Polr2l1	0.00987283	0.66299	0.41	0.353	1	3	Polr2l
Larp4b	0.0098946	0.678049	0.334	0.264	1	3	Larp4b
Susd6	0.00993164	0.371465	0.307	0.239	1	3	Susd6
Lyz2	1.29e-44	47.6819	0.979	0.893	2.31e-40	4	Lyz2
Pf4	6.46e-39	4.4582	0.677	0.34	1.15e-34	4	Pf4
F13a1	1.06e-38	4.39	0.123	0.01	1.89e-34	4	F13a1
Gas61	2.04e-33	2.01554	0.489	0.179	3.65e-29	4	Gas6
Fcrls	7.62e-33	4.54701	0.2	0.035	1.36e-28	4	Fcrls
Trem21	3.11e-28	0.814379	0.383	0.131	5.56e-24	4	Trem2
Pltp	5.27e-25	0.854996	0.489	0.22	9.41e-21	4	Pltp
Igfbp4	2.11e-21	1.15011	0.447	0.196	3.77e-17	4	Igfbp4
Igf11	5.83e-20	2.33071	0.238	0.071	1.04e-15	4	Igf1
Sult1a1	9.36e-19	0.551401	0.362	0.149	1.67e-14	4	Sult1a1
Trf	2.65e-18	9.21831	0.932	0.861	4.73e-14	4	Trf
Mgl2	3.26e-17	7.56083	0.868	0.749	5.83e-13	4	Mgl2
Stab1	8.06e-16	4.2999	0.672	0.478	1.44e-11	4	Stab1
Selenop	1.52e-15	19.36	0.957	0.889	2.72e-11	4	Selenop
C5ar12	2.24e-15	0.705377	0.745	0.541	4e-11	4	C5ar1
Bank1	2.96e-15	0.669239	0.204	0.066	5.3e-11	4	Bank1
Ltc4s	8.41e-14	0.649176	0.187	0.061	1.5e-09	4	Ltc4s
Gas71	4.69e-13	1.57533	0.336	0.16	8.38e-09	4	Gas7
Lgals11	1.98e-12	3.2033	0.362	0.181	3.53e-08	4	Lgals1
Itm2b	1.12e-11	0.71627	1	0.981	2e-07	4	Itm2b
Mrc1	1.16e-11	4.29437	0.634	0.495	2.07e-07	4	Mrc1
Capg	1.94e-11	1.21334	0.106	0.027	3.47e-07	4	Capg
Abca1	5.08e-11	1.34944	0.34	0.179	9.08e-07	4	Abca1
Serinc31	7.23e-11	2.86195	0.966	0.934	1.29e-06	4	Serinc3
Rnase4	7.41e-11	3.53286	0.451	0.255	1.32e-06	4	Rnase4
Ninj11	9.3e-11	0.26707	0.251	0.11	1.66e-06	4	Ninj1
Pmp221	2.72e-10	1.28192	0.285	0.14	4.87e-06	4	Pmp22
Hist1h2bc	6.86e-10	2.23745	0.204	0.085	1.23e-05	4	Hist1h2bc
Ms4a6b	1.04e-09	0.897118	0.681	0.534	1.87e-05	4	Ms4a6b
Pla2g71	1.53e-09	0.346188	0.562	0.374	2.74e-05	4	Pla2g7
Hexa1	2.74e-09	0.554365	0.902	0.799	4.9e-05	4	Hexa
Serpinb6a1	9.15e-09	1.33984	0.353	0.2	0.000163559	4	Serpinb6a
Ahr	8.85e-08	0.764711	0.162	0.068	0.00158136	4	Ahr
C1qc1	9.77e-08	1.9527	1	0.972	0.00174641	4	C1qc
Ctsf	1.22e-07	0.274386	0.306	0.172	0.00218901	4	Ctsf
Erp291	1.52e-07	2.60335	0.898	0.791	0.00271585	4	Erp29
Fkbp21	1.84e-07	0.393582	0.494	0.338	0.00329468	4	Fkbp2
Snx8	2.63e-07	0.27577	0.196	0.094	0.00469936	4	Snx8
Maf	1.76e-06	1.10159	0.749	0.663	0.0314567	4	Maf
Stom	2.23e-06	0.290186	0.209	0.11	0.0398929	4	Stom
Alox5ap	3.3e-06	5.45255	0.864	0.751	0.0589447	4	Alox5ap
Fam174a1	4.28e-06	1.14509	0.519	0.4	0.0765232	4	Fam174a
Rabac1	5.87e-06	0.751324	0.745	0.631	0.105001	4	Rabac1
Txnip	1.01e-05	6.27705	0.872	0.81	0.180661	4	Txnip
Hprt	1.31e-05	0.402617	0.485	0.36	0.234347	4	Hprt
Itm2c	1.52e-05	0.407492	0.787	0.703	0.271306	4	Itm2c
Dhrs31	1.7e-05	0.574675	0.553	0.428	0.303367	4	Dhrs3
Dmac1	1.94e-05	0.4007	0.323	0.209	0.346412	4	Dmac1
Dab21	2.27e-05	1.69273	0.783	0.77	0.406273	4	Dab2
Snx31	2.34e-05	0.480079	0.634	0.513	0.418767	4	Snx3
Slc31a2	2.42e-05	0.292798	0.302	0.189	0.433234	4	Slc31a2
Msr1	2.71e-05	0.542687	0.183	0.098	0.483601	4	Msr1
F630028O10Rik	3.22e-05	4.35398	0.502	0.405	0.574994	4	F630028O10Rik
Atp6ap21	3.33e-05	1.78781	0.723	0.621	0.594733	4	Atp6ap2
Wls	4.34e-05	0.25569	0.357	0.24	0.775233	4	Wls
Cuta	4.34e-05	0.339783	0.455	0.321	0.776672	4	Cuta
Rcbtb2	4.38e-05	1.32974	0.315	0.204	0.782836	4	Rcbtb2
Canx1	4.45e-05	0.675372	0.647	0.499	0.795414	4	Canx
Arl4c1	5e-05	2.07487	0.574	0.469	0.893634	4	Arl4c
Bsg	8.62e-05	0.927458	0.728	0.614	1	4	Bsg
Fcgr4	0.000104814	2.25794	0.596	0.708	1	4	Fcgr4
Tmem50a	0.000127232	0.473319	0.791	0.711	1	4	Tmem50a
Selenof	0.000140243	0.267444	0.655	0.544	1	4	Selenof
Ms4a6c	0.00017098	2.67852	0.643	0.557	1	4	Ms4a6c
Anp32b	0.000233128	0.29508	0.562	0.443	1	4	Anp32b
Nedd8	0.000252528	0.294203	0.634	0.518	1	4	Nedd8
Ifngr2	0.000256297	0.617957	0.634	0.524	1	4	Ifngr2
Asgr2	0.000295639	0.297052	0.106	0.051	1	4	Asgr2
Spcs1	0.000330208	0.285795	0.502	0.384	1	4	Spcs1
H2afv	0.000344868	0.315314	0.328	0.231	1	4	H2afv
Sdf2l1	0.000369022	7.49246	0.506	0.402	1	4	Sdf2l1
Rab71	0.000391722	0.611977	0.566	0.46	1	4	Rab7
Glmp1	0.000411116	0.263103	0.472	0.373	1	4	Glmp
Adam33	0.000421121	2.14769	0.26	0.167	1	4	Adam33
Prdx4	0.000467926	0.356945	0.366	0.269	1	4	Prdx4
Tmem106a	0.000559975	0.348067	0.37	0.285	1	4	Tmem106a
Vkorc1	0.00058784	0.277187	0.336	0.237	1	4	Vkorc1
Rbx1	0.000592902	0.29602	0.664	0.551	1	4	Rbx1
Limd2	0.000651191	0.398812	0.468	0.381	1	4	Limd2
Tagln21	0.000675236	1.57485	0.57	0.458	1	4	Tagln2
Itgb5	0.000682087	0.509968	0.587	0.676	1	4	Itgb5
Tram1	0.000767046	0.279367	0.447	0.351	1	4	Tram1
Lilrb4a2	0.000767757	1.47193	0.349	0.453	1	4	Lilrb4a
Aes	0.000805588	1.27186	0.579	0.489	1	4	Aes
Calr1	0.000835961	4.78878	0.894	0.828	1	4	Calr
Pdia61	0.000877979	0.512953	0.706	0.63	1	4	Pdia6
Ptms1	0.000949165	0.811173	0.787	0.706	1	4	Ptms
Wwp1	0.00101776	0.811283	0.234	0.16	1	4	Wwp1
Edem1	0.00109201	0.414763	0.366	0.276	1	4	Edem1
Ap2a2	0.00113489	0.347076	0.332	0.25	1	4	Ap2a2
Tnfaip8l2	0.00125662	0.458394	0.626	0.527	1	4	Tnfaip8l2
Ubac2	0.00129504	0.251118	0.294	0.207	1	4	Ubac2
Atp2b1	0.00145945	2.78709	0.74	0.751	1	4	Atp2b1
Pla2g15	0.00155507	1.26377	0.494	0.395	1	4	Pla2g15
Qk	0.00160366	0.54628	0.579	0.499	1	4	Qk
Ophn11	0.00160888	0.668261	0.315	0.234	1	4	Ophn1
Cltc	0.00162164	1.55372	0.566	0.531	1	4	Cltc
Shisa5	0.00172243	0.498832	0.668	0.553	1	4	Shisa5
Dstn	0.00172353	0.296292	0.464	0.372	1	4	Dstn
Xbp1	0.00187366	0.497446	0.626	0.522	1	4	Xbp1
Cbx5	0.00192866	0.274496	0.14	0.082	1	4	Cbx5
Ypel3	0.00211464	0.471431	0.63	0.549	1	4	Ypel3
Rnf130	0.00216824	0.59611	0.626	0.533	1	4	Rnf130
Slco2b1	0.00227793	0.727715	0.528	0.444	1	4	Slco2b1
Tspan31	0.00229996	0.27182	0.43	0.337	1	4	Tspan31
Nadk	0.00252579	0.362584	0.285	0.21	1	4	Nadk
Bin1	0.00252683	0.276682	0.451	0.346	1	4	Bin1
Plxdc21	0.00267118	0.257886	0.604	0.543	1	4	Plxdc2
Dse	0.00267691	0.500504	0.298	0.219	1	4	Dse
Tmem50b	0.0027557	0.258947	0.255	0.179	1	4	Tmem50b
Mlf2	0.00279216	0.356986	0.379	0.301	1	4	Mlf2
Sgpp1	0.00406726	0.810453	0.264	0.187	1	4	Sgpp1
Cd33	0.00408107	1.14625	0.413	0.331	1	4	Cd33
Tmem176b	0.00423749	1.93399	0.979	0.934	1	4	Tmem176b
Imp4	0.00426226	0.259146	0.272	0.197	1	4	Imp4
Ppp1cc	0.00431058	0.2979	0.426	0.345	1	4	Ppp1cc
Gtf2h5	0.00454129	0.271948	0.281	0.204	1	4	Gtf2h5
Rad21	0.00519255	0.259558	0.251	0.181	1	4	Rad21
Selenom	0.00628609	0.254914	0.272	0.204	1	4	Selenom
Gnaq	0.00694409	1.09919	0.404	0.497	1	4	Gnaq
Glrx3	0.00721131	0.289653	0.34	0.263	1	4	Glrx3
Tpp11	0.00725411	0.555549	0.409	0.331	1	4	Tpp1
2810474O19Rik	0.00736502	0.738434	0.562	0.639	1	4	2810474O19Rik
Rtn41	0.00773246	2.37729	0.881	0.868	1	4	Rtn4
Tmem59	0.00870639	0.439175	0.766	0.73	1	4	Tmem59
Ggh	0.00895216	0.283882	0.374	0.297	1	4	Ggh
Cfl11	0.00907071	0.617462	0.911	0.832	1	4	Cfl1
Tmsb4x	0.00911996	19.6752	1	0.99	1	4	Tmsb4x
S100a4	5.21e-57	4.54999	0.116	0.002	9.32e-53	5	S100a4
S100a6	8.03e-52	3.28259	0.397	0.056	1.44e-47	5	S100a6
Cd209a	2.17e-42	12.1974	0.116	0.004	3.88e-38	5	Cd209a
Gpr141	4.47e-28	1.01252	0.289	0.052	7.99e-24	5	Gpr141
Olfm1	1.83e-17	0.390923	0.182	0.033	3.28e-13	5	Olfm1
Il17ra	2.97e-17	0.602831	0.124	0.016	5.3e-13	5	Il17ra
Nfkbid2	5.96e-16	0.873492	0.372	0.121	1.07e-11	5	Nfkbid
S100a10	6.36e-16	0.635484	0.264	0.07	1.14e-11	5	S100a10
Itgb7	5.25e-15	0.98839	0.207	0.047	9.39e-11	5	Itgb7
Clec12a	4.14e-13	0.354932	0.537	0.262	7.39e-09	5	Clec12a
Napsa	5.29e-13	1.86732	0.347	0.131	9.46e-09	5	Napsa
Adgre4	5.93e-12	1.30697	0.165	0.039	1.06e-07	5	Adgre4
Gm63772	1.64e-11	0.565532	0.355	0.139	2.93e-07	5	Gm6377
Emb	3.42e-11	0.707204	0.405	0.181	6.11e-07	5	Emb
Adgre51	2.58e-10	0.512246	0.388	0.181	4.62e-06	5	Adgre5
Treml4	5.63e-10	3.51857	0.107	0.021	1.01e-05	5	Treml4
Vim1	4.16e-09	2.3429	0.413	0.208	7.43e-05	5	Vim
Skint3	7.31e-09	0.372668	0.182	0.056	0.000130624	5	Skint3
Pbxip11	8.78e-08	0.494212	0.289	0.125	0.00157017	5	Pbxip1
Coq10b1	1.27e-07	0.667473	0.223	0.087	0.00227805	5	Coq10b
Cd44	2.73e-07	9.63581	0.372	0.204	0.00488744	5	Cd44
Slc38a1	3.04e-07	0.676197	0.281	0.127	0.0054384	5	Slc38a1
Rbpms	5.13e-07	0.577596	0.182	0.065	0.0091769	5	Rbpms
Itm2b1	1.18e-06	1.2187	0.967	0.983	0.0211054	5	Itm2b
Dennd4a1	2.73e-06	0.959075	0.256	0.122	0.0488685	5	Dennd4a
Itgam	7.47e-06	0.852496	0.331	0.179	0.133624	5	Itgam
Cd244	7.62e-06	0.580906	0.132	0.045	0.136197	5	Cd244
Emilin2	8.61e-06	1.00572	0.107	0.033	0.154017	5	Emilin2
Gpr1321	2.98e-05	0.436672	0.273	0.143	0.533607	5	Gpr132
Nbeal2	3.25e-05	0.25358	0.165	0.067	0.581761	5	Nbeal2
Cbfa2t3	3.3e-05	0.871988	0.273	0.142	0.589658	5	Cbfa2t3
Smpdl3a	6.63e-05	4.86959	0.264	0.142	1	5	Smpdl3a
Agpat4	7.54e-05	0.725077	0.174	0.078	1	5	Agpat4
Pstpip1	0.000115786	0.2825	0.306	0.171	1	5	Pstpip1
Pabpc11	0.00012933	2.21705	0.752	0.662	1	5	Pabpc1
Tob12	0.000149223	0.681691	0.223	0.113	1	5	Tob1
Tob22	0.000149266	0.349305	0.421	0.273	1	5	Tob2
Arl5c	0.000239822	0.306908	0.14	0.06	1	5	Arl5c
AI504432	0.000244326	0.73288	0.207	0.103	1	5	AI504432
Clec10a	0.000261552	3.09002	0.149	0.066	1	5	Clec10a
Csnk2b	0.000409534	0.261846	0.364	0.232	1	5	Csnk2b
S100a11	0.000491288	0.582965	0.331	0.214	1	5	S100a11
Pqlc1	0.000668773	0.442423	0.248	0.139	1	5	Pqlc1
Prdx6	0.000748224	0.253279	0.314	0.193	1	5	Prdx6
Myo1g	0.000754798	1.02334	0.264	0.158	1	5	Myo1g
Slco2b11	0.000756782	0.340691	0.281	0.455	1	5	Slco2b1
Fnbp11	0.000915713	0.663368	0.504	0.643	1	5	Fnbp1
Notch2	0.00159798	0.666907	0.339	0.22	1	5	Notch2
Samsn1	0.00224573	3.97058	0.207	0.119	1	5	Samsn1
Lrrc25	0.00229837	0.321346	0.554	0.664	1	5	Lrrc25
Ubqln1	0.0027527	0.28632	0.24	0.146	1	5	Ubqln1
Lifr	0.00282809	1.39561	0.438	0.557	1	5	Lifr
Tbl1xr1	0.00312957	0.25281	0.289	0.187	1	5	Tbl1xr1
Pilrb2	0.00337906	0.353194	0.281	0.182	1	5	Pilrb2
Zfp5161	0.00369599	0.604258	0.289	0.186	1	5	Zfp516
H2-Q72	0.00373354	0.268981	0.397	0.285	1	5	H2-Q7
H2afy	0.00376216	0.777624	0.545	0.435	1	5	H2afy
Cyth4	0.00391316	0.359341	0.835	0.885	1	5	Cyth4
Laptm4a1	0.00426428	0.960223	0.694	0.793	1	5	Laptm4a
Rab3il11	0.00431937	0.3194	0.24	0.38	1	5	Rab3il1
Sbno21	0.0046024	0.543272	0.355	0.259	1	5	Sbno2
Ubl3	0.00496692	0.440565	0.529	0.411	1	5	Ubl3
Crebbp	0.00498489	0.905118	0.388	0.295	1	5	Crebbp
Prcp	0.00511614	0.525697	0.62	0.528	1	5	Prcp
Emp31	0.00588645	2.375	0.669	0.548	1	5	Emp3
Snx5	0.00684795	2.13558	0.719	0.786	1	5	Snx5
Unc119	0.00765549	0.283724	0.24	0.152	1	5	Unc119
Nr4a11	0.00774191	0.896434	0.124	0.064	1	5	Nr4a1
Itgax	0.00809675	0.654014	0.421	0.3	1	5	Itgax
Pilra	0.0088745	0.618357	0.322	0.226	1	5	Pilra
Fgr	0.00955001	0.297949	0.223	0.141	1	5	Fgr
Ifit3	3.41e-135	29.9617	0.77	0.151	6.09e-131	6	Ifit3
Isg15	7.65e-133	39.7866	0.84	0.193	1.37e-128	6	Isg15
Ifit2	1.16e-129	30.7338	0.714	0.126	2.07e-125	6	Ifit2
Irf7	2.55e-111	19.621	0.831	0.221	4.57e-107	6	Irf7
Ifit1	1.05e-109	19.4087	0.512	0.067	1.87e-105	6	Ifit1
Ifi47	1.43e-96	17.6348	0.732	0.18	2.56e-92	6	Ifi47
Ifit3b	4.78e-95	1.73341	0.31	0.024	8.55e-91	6	Ifit3b
Ifi211	2.93e-89	7.12891	0.704	0.181	5.24e-85	6	Ifi211
Zbp1	3.19e-83	3.06691	0.657	0.156	5.7e-79	6	Zbp1
Ifi206	6.35e-77	3.65165	0.732	0.217	1.13e-72	6	Ifi206
Oasl2	4.2e-75	7.22542	0.869	0.383	7.5e-71	6	Oasl2
Usp18	8.14e-71	7.43014	0.484	0.092	1.46e-66	6	Usp18
Rsad2	7.27e-68	24.7809	0.385	0.06	1.3e-63	6	Rsad2
Stat1	7.7e-68	3.27242	0.873	0.396	1.38e-63	6	Stat1
Slfn5	1.09e-64	9.25592	0.812	0.34	1.95e-60	6	Slfn5
Ifi204	1.39e-64	11.6063	0.906	0.527	2.48e-60	6	Ifi204
Mx1	2.48e-62	8.40328	0.427	0.083	4.43e-58	6	Mx1
Cmpk2	7.19e-62	1.49086	0.272	0.031	1.28e-57	6	Cmpk2
Rtp4	8.34e-60	5.76599	0.826	0.394	1.49e-55	6	Rtp4
Oasl1	3.7e-59	8.53018	0.324	0.048	6.61e-55	6	Oasl1
Oas3	9e-58	1.13063	0.324	0.049	1.61e-53	6	Oas3
Ifi209	2.2e-57	6.68839	0.77	0.33	3.93e-53	6	Ifi209
Ifi203	3.8e-56	6.77055	0.911	0.58	6.79e-52	6	Ifi203
Cxcl9	4.2e-56	388.787	0.15	0.008	7.5e-52	6	Cxcl9
Ifi208	9.61e-55	1.50519	0.362	0.065	1.72e-50	6	Ifi208
Parp14	6.68e-51	6.08093	0.845	0.486	1.19e-46	6	Parp14
Slfn1	2.1e-50	1.47844	0.296	0.047	3.75e-46	6	Slfn1
Xaf1	3.09e-50	1.3359	0.709	0.283	5.53e-46	6	Xaf1
Trim30a	4.4e-50	3.68554	0.831	0.42	7.87e-46	6	Trim30a
Phf11b	5.63e-49	6.65956	0.906	0.562	1.01e-44	6	Phf11b
Ifi213	1.21e-48	2.86487	0.676	0.269	2.17e-44	6	Ifi213
Rnf213	6.56e-48	2.17392	0.7	0.273	1.17e-43	6	Rnf213
Irgm1	4.23e-45	1.88496	0.587	0.205	7.57e-41	6	Irgm1
Iigp1	5.91e-45	21.7348	0.286	0.049	1.06e-40	6	Iigp1
Gbp2	1.3e-44	34.7774	0.282	0.048	2.33e-40	6	Gbp2
Fcgr1	3.61e-43	6.98497	0.911	0.619	6.45e-39	6	Fcgr1
Ly6e	1.44e-42	4.01651	0.948	0.706	2.57e-38	6	Ly6e
Ms4a4c	1.29e-41	14.078	0.399	0.102	2.3e-37	6	Ms4a4c
Ifi27l2a	1.86e-41	16.7365	0.958	0.775	3.33e-37	6	Ifi27l2a
Mndal	1.07e-40	8.01901	0.878	0.561	1.91e-36	6	Mndal
Tor3a	9.25e-40	2.28182	0.737	0.363	1.65e-35	6	Tor3a
Stat2	3.48e-39	1.70821	0.563	0.209	6.22e-35	6	Stat2
Herc6	7.19e-39	2.72429	0.563	0.211	1.29e-34	6	Herc6
Trim30d	1.82e-38	1.09667	0.559	0.196	3.25e-34	6	Trim30d
Sp100	5.05e-38	2.87988	0.84	0.499	9.02e-34	6	Sp100
Eif2ak2	2.07e-37	1.90478	0.573	0.217	3.7e-33	6	Eif2ak2
Slfn8	3.12e-37	1.72055	0.629	0.258	5.58e-33	6	Slfn8
Samhd11	1.32e-36	3.07162	0.869	0.569	2.36e-32	6	Samhd1
Isg20	2.2e-36	0.802277	0.192	0.027	3.93e-32	6	Isg20
Ifih1	1.07e-35	1.63569	0.502	0.177	1.91e-31	6	Ifih1
Phf11d	3.82e-35	5.40156	0.582	0.249	6.83e-31	6	Phf11d
Dhx58	1.8e-33	0.69815	0.455	0.148	3.22e-29	6	Dhx58
Slfn9	3.05e-33	0.897482	0.254	0.05	5.46e-29	6	Slfn9
Slfn2	2.45e-32	2.9778	0.808	0.51	4.37e-28	6	Slfn2
Igtp	4.42e-32	1.99999	0.507	0.19	7.9e-28	6	Igtp
Znfx1	2.2e-31	1.64673	0.545	0.217	3.94e-27	6	Znfx1
Gm4951	7.63e-31	4.62709	0.488	0.183	1.36e-26	6	Gm4951
Ccl12	8.11e-31	5.78657	0.521	0.206	1.45e-26	6	Ccl12
Parp9	3.95e-30	1.51197	0.526	0.211	7.05e-26	6	Parp9
Gbp7	9.25e-30	16.0872	0.408	0.135	1.65e-25	6	Gbp7
Parp12	9.35e-30	1.16938	0.46	0.168	1.67e-25	6	Parp12
Psmb81	1.71e-28	1.78669	0.92	0.714	3.05e-24	6	Psmb8
Lgals3bp	3.01e-27	0.852922	0.732	0.443	5.38e-23	6	Lgals3bp
Sp110	3.08e-27	1.38676	0.535	0.238	5.5e-23	6	Sp110
H2-T23	3.48e-27	2.98109	0.93	0.753	6.23e-23	6	H2-T23
Trafd1	6.92e-27	2.23875	0.732	0.414	1.24e-22	6	Trafd1
Samd9l	7.21e-27	2.0854	0.681	0.359	1.29e-22	6	Samd9l
Ddx58	5.61e-26	0.982079	0.38	0.133	1e-21	6	Ddx58
Ms4a6b1	6.14e-26	3.08181	0.803	0.527	1.1e-21	6	Ms4a6b
Ifi2071	8.6e-26	1.2927	0.859	0.612	1.54e-21	6	Ifi207
Oas2	1.06e-25	0.635779	0.427	0.155	1.9e-21	6	Oas2
Gbp5	1.91e-25	6.52932	0.15	0.024	3.41e-21	6	Gbp5
Fam241a	2.15e-25	0.3947	0.258	0.065	3.84e-21	6	Fam241a
Psmb9	3.51e-25	1.78127	0.765	0.481	6.27e-21	6	Psmb9
Sdc3	1.59e-24	1.02328	0.756	0.459	2.85e-20	6	Sdc3
H2-K1	2.07e-24	39.4427	1	0.973	3.7e-20	6	H2-K1
Ifi35	8.51e-24	0.911763	0.479	0.202	1.52e-19	6	Ifi35
B2m	9.2e-24	5.13923	0.995	0.931	1.64e-19	6	B2m
Tap1	1.2e-23	2.42415	0.695	0.402	2.14e-19	6	Tap1
Oas1a	1.43e-23	0.966551	0.451	0.182	2.55e-19	6	Oas1a
Pnp	1.58e-23	16.4624	0.742	0.483	2.83e-19	6	Pnp
Pml	7.62e-23	0.586906	0.315	0.099	1.36e-18	6	Pml
Clec2d	1.71e-22	2.58919	0.864	0.665	3.06e-18	6	Clec2d
Dck	4.29e-22	0.641518	0.432	0.178	7.66e-18	6	Dck
Gbp4	8.69e-22	6.79174	0.249	0.071	1.55e-17	6	Gbp4
Dtx3l	9.9e-22	1.12621	0.408	0.163	1.77e-17	6	Dtx3l
Daxx	1.46e-21	4.41833	0.338	0.117	2.61e-17	6	Daxx
Hspa8	4.06e-21	50.7865	1	0.962	7.26e-17	6	Hspa8
Fcgr41	4.52e-21	2.48599	0.878	0.69	8.09e-17	6	Fcgr4
Tmcc3	9.8e-21	1.66282	0.812	0.669	1.75e-16	6	Tmcc3
Zufsp	2.42e-20	1.73413	0.676	0.391	4.33e-16	6	Zufsp
Cxcl10	4.17e-20	27.79	0.131	0.023	7.46e-16	6	Cxcl10
Gbp9	5.62e-20	0.40139	0.239	0.068	1e-15	6	Gbp9
Nampt	7.97e-20	0.990488	0.437	0.192	1.42e-15	6	Nampt
Capza2	1.5e-19	4.53499	0.939	0.773	2.68e-15	6	Capza2
Parp11	1.68e-19	0.78089	0.286	0.094	3e-15	6	Parp11
Ccdc86	5.66e-19	0.618126	0.249	0.076	1.01e-14	6	Ccdc86
Ube2l6	7.08e-19	0.997407	0.38	0.158	1.27e-14	6	Ube2l6
Ifi44	7.37e-19	3.09012	0.164	0.037	1.32e-14	6	Ifi44
Epsti1	9.63e-19	3.28919	0.793	0.531	1.72e-14	6	Epsti1
Lgals9	1e-18	0.967688	0.437	0.201	1.79e-14	6	Lgals9
Ogfr	2e-18	0.660592	0.535	0.28	3.57e-14	6	Ogfr
Hmox2	2.35e-18	0.866753	0.657	0.38	4.21e-14	6	Hmox2
Oas1g	3.69e-18	0.343663	0.211	0.059	6.6e-14	6	Oas1g
Irgm2	5.75e-18	0.579787	0.249	0.079	1.03e-13	6	Irgm2
Gm5431	5.8e-18	0.371013	0.235	0.07	1.04e-13	6	Gm5431
Psme2	1.47e-17	4.77908	0.751	0.506	2.62e-13	6	Psme2
Psme1	1.55e-17	4.37319	0.859	0.649	2.77e-13	6	Psme1
Stx16	1.58e-17	0.632383	0.854	0.679	2.83e-13	6	Stx16
BC147527	2.22e-17	0.498798	0.291	0.102	3.97e-13	6	BC147527
Cd47	3.42e-17	1.77617	0.854	0.711	6.11e-13	6	Cd47
H2-T22	7.44e-17	0.702627	0.507	0.263	1.33e-12	6	H2-T22
Fam26f	8.66e-17	15.3092	0.249	0.083	1.55e-12	6	Fam26f
Fgl21	8.95e-17	0.828412	0.563	0.325	1.6e-12	6	Fgl2
Cd40	1.46e-16	6.55318	0.146	0.033	2.61e-12	6	Cd40
Ddx60	1.47e-16	0.779604	0.235	0.076	2.63e-12	6	Ddx60
Calm1	3.68e-16	8.74111	0.944	0.839	6.58e-12	6	Calm1
Fbxw17	3.8e-16	0.88213	0.296	0.113	6.79e-12	6	Fbxw17
H2-Aa	5.47e-16	11.0059	0.995	0.988	9.78e-12	6	H2-Aa
Papd7	1.5e-15	0.445012	0.23	0.076	2.68e-11	6	Papd7
Chmp4b	2.57e-15	1.05737	0.643	0.388	4.59e-11	6	Chmp4b
Psmb10	2.95e-15	1.19656	0.69	0.451	5.28e-11	6	Psmb10
Actr3	3.12e-15	1.69732	0.972	0.869	5.58e-11	6	Actr3
Trim12c	3.45e-15	0.471854	0.437	0.211	6.16e-11	6	Trim12c
Phf11a	5.2e-15	1.1647	0.258	0.094	9.3e-11	6	Phf11a
C1qa1	6.07e-15	4.78624	0.991	0.982	1.08e-10	6	C1qa
Nt5c3	7.97e-15	0.259588	0.286	0.109	1.42e-10	6	Nt5c3
Tmem219	8.89e-15	0.837301	0.615	0.373	1.59e-10	6	Tmem219
Tapbp	1.12e-14	1.62382	0.775	0.577	2.01e-10	6	Tapbp
Trim12a	1.87e-14	1.03104	0.516	0.298	3.34e-10	6	Trim12a
Shisa51	2.4e-14	0.497395	0.765	0.548	4.29e-10	6	Shisa5
Gch1	3.78e-14	2.52182	0.254	0.094	6.75e-10	6	Gch1
Nlrc5	8e-14	0.465115	0.249	0.092	1.43e-09	6	Nlrc5
Prkx	1e-13	0.916268	0.272	0.108	1.79e-09	6	Prkx
Nmi	1.12e-13	0.917449	0.291	0.12	2e-09	6	Nmi
Trim30b	5.67e-13	0.640706	0.127	0.031	1.01e-08	6	Trim30b
Cdc42	7.39e-13	2.03028	0.944	0.869	1.32e-08	6	Cdc42
H2-DMa	1.45e-12	0.986462	0.986	0.883	2.6e-08	6	H2-DMa
C1qc2	1.9e-12	1.98124	0.995	0.973	3.39e-08	6	C1qc
Hsph1	2.26e-12	0.552471	0.46	0.258	4.04e-08	6	Hsph1
Selenow	2.42e-12	0.536177	0.671	0.469	4.32e-08	6	Selenow
Etnk1	2.85e-12	0.870748	0.465	0.26	5.1e-08	6	Etnk1
Tor1aip1	3.7e-12	4.24905	0.681	0.5	6.61e-08	6	Tor1aip1
Trim34a	4.14e-12	0.35585	0.31	0.138	7.4e-08	6	Trim34a
Ahsa12	4.86e-12	0.410403	0.624	0.405	8.69e-08	6	Ahsa1
Sp140	5.79e-12	1.04608	0.432	0.23	1.03e-07	6	Sp140
Luc7l3	8.71e-12	0.93298	0.624	0.426	1.56e-07	6	Luc7l3
Pdia62	9.16e-12	0.28682	0.808	0.624	1.64e-07	6	Pdia6
Stip11	9.3e-12	0.435056	0.516	0.325	1.66e-07	6	Stip1
Gm4070	1.45e-11	0.53559	0.352	0.17	2.59e-07	6	Gm4070
Apobec3	1.82e-11	1.65644	0.822	0.651	3.26e-07	6	Apobec3
Gbp3	2.01e-11	0.543146	0.413	0.223	3.59e-07	6	Gbp3
Tmsb10	2.37e-11	15.765	0.808	0.64	4.24e-07	6	Tmsb10
Irf5	7.5e-11	0.323544	0.765	0.561	1.34e-06	6	Irf5
Ctsc	9.57e-11	5.8952	1	0.952	1.71e-06	6	Ctsc
Sap301	1.03e-10	0.402347	0.535	0.326	1.85e-06	6	Sap30
Frmd4a	1.92e-10	0.490741	0.441	0.26	3.44e-06	6	Frmd4a
Clic1	2.07e-10	2.30771	0.948	0.838	3.69e-06	6	Clic1
Pkib	2.42e-10	2.40108	0.296	0.141	4.32e-06	6	Pkib
Trim26	3.62e-10	0.495657	0.413	0.234	6.46e-06	6	Trim26
Batf2	3.62e-10	5.58197	0.108	0.029	6.47e-06	6	Batf2
Spi1	4.01e-10	0.770117	0.887	0.766	7.18e-06	6	Spi1
Ywhae1	6.43e-10	0.798842	0.789	0.604	1.15e-05	6	Ywhae
Keap1	7.02e-10	0.412202	0.357	0.19	1.25e-05	6	Keap1
1600014C10Rik	7.74e-10	0.300086	0.216	0.089	1.38e-05	6	1600014C10Rik
Dopey2	8.03e-10	0.451652	0.211	0.087	1.44e-05	6	Dopey2
Sppl2a	8.67e-10	1.28083	0.582	0.402	1.55e-05	6	Sppl2a
Themis2	8.97e-10	1.18248	0.535	0.332	1.6e-05	6	Themis2
Irf11	1.32e-09	2.34171	0.526	0.349	2.36e-05	6	Irf1
Sumo2	1.54e-09	0.374622	0.831	0.648	2.76e-05	6	Sumo2
Psma4	1.61e-09	1.51279	0.516	0.333	2.88e-05	6	Psma4
Dennd1b	1.69e-09	0.665546	0.474	0.286	3.03e-05	6	Dennd1b
Sec61b	1.71e-09	0.302396	0.718	0.507	3.06e-05	6	Sec61b
Pttg1	1.81e-09	0.50002	0.329	0.174	3.23e-05	6	Pttg1
Hck	1.93e-09	1.94658	0.718	0.532	3.44e-05	6	Hck
Vamp8	1.97e-09	1.22218	0.742	0.598	3.53e-05	6	Vamp8
Ppib	2.09e-09	0.924806	0.831	0.694	3.73e-05	6	Ppib
Axl2	2.22e-09	0.681246	0.878	0.755	3.96e-05	6	Axl
Tmem33	2.33e-09	0.373627	0.502	0.317	4.17e-05	6	Tmem33
Snrpb	2.64e-09	0.884107	0.704	0.516	4.73e-05	6	Snrpb
Myl12a1	2.78e-09	0.679267	0.728	0.562	4.98e-05	6	Myl12a
Sdcbp1	2.86e-09	1.30354	0.793	0.637	5.11e-05	6	Sdcbp
Usp25	2.98e-09	0.281539	0.352	0.193	5.33e-05	6	Usp25
Rnf114	3.22e-09	0.642729	0.371	0.205	5.76e-05	6	Rnf114
H2-Q73	3.62e-09	0.964111	0.46	0.278	6.47e-05	6	H2-Q7
Arpc21	3.69e-09	0.608933	0.944	0.828	6.6e-05	6	Arpc2
Tpm3	3.91e-09	0.995477	0.873	0.751	7e-05	6	Tpm3
Sem1	3.99e-09	0.259743	0.789	0.643	7.13e-05	6	Sem1
AW112010	4.22e-09	2.37743	0.394	0.221	7.55e-05	6	AW112010
Slco3a1	4.23e-09	0.736412	0.216	0.094	7.57e-05	6	Slco3a1
Il18	4.3e-09	0.279774	0.268	0.126	7.69e-05	6	Il18
Twf2	5.5e-09	0.880996	0.577	0.404	9.84e-05	6	Twf2
Psma5	5.51e-09	0.416284	0.451	0.277	9.85e-05	6	Psma5
Ccnd21	6.07e-09	2.23587	0.512	0.35	0.000108595	6	Ccnd2
Tomm7	6.34e-09	0.87569	0.761	0.565	0.000113269	6	Tomm7
Snx2	8.01e-09	0.494477	0.512	0.329	0.000143256	6	Snx2
Tcp1	9.34e-09	0.494035	0.535	0.361	0.000167044	6	Tcp1
Rab5c	1.15e-08	0.34218	0.507	0.32	0.000205941	6	Rab5c
Sh3glb11	1.28e-08	0.79518	0.779	0.642	0.000228746	6	Sh3glb1
Tmem106a1	1.29e-08	0.673884	0.446	0.28	0.0002304	6	Tmem106a
Sarnp	1.32e-08	0.502326	0.446	0.271	0.000235801	6	Sarnp
Mthfr	1.41e-08	0.284405	0.131	0.045	0.000251894	6	Mthfr
Hsp90b11	1.66e-08	1.70222	0.897	0.829	0.000296588	6	Hsp90b1
Ywhaq	1.77e-08	0.32157	0.615	0.425	0.000315694	6	Ywhaq
Btbd7	1.97e-08	0.365146	0.362	0.205	0.00035239	6	Btbd7
Adar	2.01e-08	0.435208	0.268	0.134	0.000358538	6	Adar
Stard3	2.49e-08	0.445435	0.413	0.255	0.000444919	6	Stard3
Peli1	2.64e-08	0.9912	0.549	0.378	0.000472585	6	Peli1
Slc29a3	3.05e-08	0.433737	0.648	0.486	0.000545133	6	Slc29a3
Morf4l1	3.33e-08	1.16012	0.869	0.72	0.000595009	6	Morf4l1
Casp1	3.5e-08	0.330398	0.465	0.294	0.000625766	6	Casp1
Ms4a6d	4.29e-08	3.9282	0.39	0.231	0.000766947	6	Ms4a6d
Cmklr1	5.82e-08	0.392651	0.427	0.268	0.00103967	6	Cmklr1
Arpc4	6.08e-08	1.19339	0.756	0.589	0.00108783	6	Arpc4
Zfp800	6.11e-08	0.433271	0.324	0.18	0.00109159	6	Zfp800
Raly1	6.57e-08	0.398276	0.559	0.389	0.00117441	6	Raly
Ubxn4	7.65e-08	0.294921	0.512	0.34	0.00136811	6	Ubxn4
Laptm4a2	7.79e-08	1.11022	0.901	0.783	0.00139306	6	Laptm4a
Psma7	7.96e-08	0.446358	0.648	0.481	0.00142366	6	Psma7
Pdcd101	8.59e-08	0.597808	0.526	0.364	0.00153613	6	Pdcd10
Rrbp11	9.63e-08	0.539001	0.948	0.859	0.00172171	6	Rrbp1
Sec61g	9.84e-08	1.19551	0.808	0.614	0.00175865	6	Sec61g
Pla2g16	1.09e-07	0.43166	0.211	0.098	0.00195167	6	Pla2g16
Nono	1.16e-07	0.557856	0.606	0.441	0.00207697	6	Nono
Suds3	1.22e-07	0.269436	0.272	0.14	0.00218732	6	Suds3
Zc3hav1	1.24e-07	1.30207	0.451	0.298	0.00220796	6	Zc3hav1
Irf8	1.55e-07	2.8047	0.822	0.741	0.00276721	6	Irf8
Glrx	1.72e-07	1.54385	0.338	0.2	0.00307432	6	Glrx
Gng5	1.77e-07	1.92683	0.892	0.764	0.0031683	6	Gng5
D17Wsu92e	1.83e-07	0.29174	0.268	0.14	0.0032787	6	D17Wsu92e
Eif6	2.14e-07	0.341875	0.418	0.266	0.00382542	6	Eif6
Cnbp1	2.27e-07	0.475174	0.761	0.595	0.00406357	6	Cnbp
Arhgdia1	2.48e-07	1.1398	0.765	0.626	0.00442916	6	Arhgdia
Rhoa	2.56e-07	3.05596	0.93	0.798	0.00456853	6	Rhoa
Tomm22	2.6e-07	0.422193	0.554	0.402	0.00464961	6	Tomm22
Lair1	2.91e-07	0.557658	0.789	0.666	0.00520162	6	Lair1
Max	2.96e-07	0.393798	0.343	0.2	0.00529795	6	Max
Ddx39b	3.07e-07	0.601567	0.549	0.389	0.0054925	6	Ddx39b
Hk3	3.07e-07	0.65731	0.155	0.064	0.00549659	6	Hk3
Ywhah	3.81e-07	1.10991	0.836	0.736	0.00681212	6	Ywhah
Vcpip1	3.85e-07	0.701362	0.366	0.226	0.00687942	6	Vcpip1
Chmp2a	3.85e-07	0.697702	0.573	0.412	0.00689028	6	Chmp2a
Cxcl16	4.06e-07	5.43078	0.915	0.845	0.00725844	6	Cxcl16
Pcgf5	4.42e-07	0.299365	0.211	0.102	0.00790416	6	Pcgf5
Cct4	4.77e-07	0.732503	0.667	0.527	0.00852363	6	Cct4
Yy1	6.23e-07	0.489976	0.545	0.387	0.0111311	6	Yy1
Pdia3	6.36e-07	9.39891	0.822	0.738	0.0113677	6	Pdia3
Ikzf1	6.94e-07	0.618311	0.498	0.354	0.0124013	6	Ikzf1
Arpc5	7.16e-07	0.501969	0.77	0.622	0.0128079	6	Arpc5
Dapp1	7.26e-07	0.268201	0.563	0.387	0.0129759	6	Dapp1
Swi5	7.54e-07	0.344748	0.512	0.353	0.013484	6	Swi5
H13	7.6e-07	0.326458	0.437	0.278	0.0135826	6	H13
Il10ra1	8.5e-07	1.08007	0.751	0.639	0.0152003	6	Il10ra
Plekhf2	8.93e-07	0.296234	0.399	0.248	0.0159642	6	Plekhf2
Cacybp	1.03e-06	0.935553	0.516	0.374	0.0184626	6	Cacybp
Il2rg1	1.11e-06	0.732443	0.23	0.12	0.0198352	6	Il2rg
Eif3a1	1.12e-06	0.36884	0.648	0.5	0.0200218	6	Eif3a
Jpt11	1.17e-06	0.580642	0.746	0.638	0.0209446	6	Jpt1
Tpm4	1.26e-06	1.07763	0.521	0.381	0.0224834	6	Tpm4
Psma21	1.36e-06	1.00972	0.61	0.441	0.0242576	6	Psma2
Elob	1.48e-06	0.984426	0.746	0.596	0.0264083	6	Elob
Mrps9	1.53e-06	0.252716	0.216	0.109	0.027376	6	Mrps9
Selenot	1.64e-06	0.557903	0.441	0.298	0.0292463	6	Selenot
Tbc1d1	1.67e-06	0.526738	0.3	0.171	0.0298756	6	Tbc1d1
Ppp2ca1	1.73e-06	0.622659	0.568	0.439	0.0308649	6	Ppp2ca
2022-03-05	1.76e-06	1.04227	0.338	0.212	0.031391	6	2022-03-05
Tap2	1.76e-06	0.592353	0.469	0.32	0.0315065	6	Tap2
Gdap101	1.91e-06	0.370263	0.207	0.104	0.0341126	6	Gdap10
Gbp8	2.08e-06	0.263968	0.197	0.096	0.0372057	6	Gbp8
Gabarap1	2.28e-06	0.478192	0.836	0.731	0.0408478	6	Gabarap
Vapa1	2.34e-06	0.34425	0.563	0.404	0.0418601	6	Vapa
Tma7	2.43e-06	0.322053	0.709	0.567	0.0434284	6	Tma7
Ndufa3	2.5e-06	0.735225	0.577	0.423	0.0446983	6	Ndufa3
Eif5a	2.5e-06	0.380031	0.756	0.605	0.0447339	6	Eif5a
Ugcg	2.65e-06	0.485238	0.465	0.312	0.0473288	6	Ugcg
Mpp11	2.73e-06	0.261023	0.268	0.151	0.0488522	6	Mpp1
Hnrnpk	2.98e-06	0.281972	0.836	0.707	0.0531922	6	Hnrnpk
Hspa4	3.24e-06	0.291882	0.385	0.244	0.057864	6	Hspa4
Pgap2	3.41e-06	0.459919	0.329	0.199	0.0609627	6	Pgap2
Psmc1	3.58e-06	0.276661	0.268	0.149	0.0639803	6	Psmc1
Rnpep	3.7e-06	1.0514	0.62	0.448	0.0660966	6	Rnpep
Ppt1	3.72e-06	4.54675	0.779	0.661	0.066595	6	Ppt1
P2ry14	3.79e-06	0.296559	0.15	0.066	0.0677129	6	P2ry14
Scamp2	4.02e-06	0.475345	0.582	0.46	0.0718961	6	Scamp2
Ywhaz1	4.04e-06	0.281336	0.465	0.315	0.0722519	6	Ywhaz
Slamf8	4.22e-06	1.29178	0.404	0.275	0.0754844	6	Slamf8
Magt1	4.34e-06	0.62385	0.479	0.316	0.0775447	6	Magt1
Med28	4.41e-06	0.25023	0.451	0.315	0.0787607	6	Med28
Eif11	4.79e-06	1.27827	0.953	0.914	0.0856579	6	Eif1
Dazap2	5.02e-06	0.392645	0.62	0.472	0.089718	6	Dazap2
Isoc1	5.15e-06	0.293643	0.197	0.101	0.0920081	6	Isoc1
Siglec1	5.17e-06	0.537888	0.136	0.058	0.0923663	6	Siglec1
Fbrsl1	5.77e-06	0.337298	0.305	0.182	0.103161	6	Fbrsl1
Slc29a1	5.84e-06	0.270277	0.479	0.34	0.104439	6	Slc29a1
Bach1	5.84e-06	0.6639	0.385	0.258	0.10445	6	Bach1
Fxr1	6.1e-06	0.684998	0.493	0.35	0.108968	6	Fxr1
Cct7	6.77e-06	1.03097	0.545	0.416	0.120994	6	Cct7
Txn1	6.92e-06	17.1532	0.577	0.437	0.123764	6	Txn1
Myd88	7.23e-06	0.350648	0.268	0.156	0.129295	6	Myd88
Spcs2	7.26e-06	0.759571	0.648	0.54	0.129786	6	Spcs2
Mitd1	7.36e-06	0.368219	0.188	0.094	0.131533	6	Mitd1
Casp41	7.38e-06	1.71682	0.192	0.098	0.131947	6	Casp4
Ppa1	7.91e-06	0.256324	0.146	0.066	0.141347	6	Ppa1
B4galt5	9.19e-06	0.763208	0.286	0.169	0.164368	6	B4galt5
Dnajb111	9.45e-06	0.976242	0.399	0.272	0.168985	6	Dnajb11
Ubl5	9.51e-06	0.28842	0.662	0.543	0.170044	6	Ubl5
Tmed9	9.67e-06	0.43024	0.695	0.574	0.172872	6	Tmed9
Mbd2	9.7e-06	0.419874	0.488	0.345	0.173446	6	Mbd2
Gna15	9.82e-06	0.267814	0.315	0.192	0.175542	6	Gna15
Smchd1	9.86e-06	0.56652	0.498	0.357	0.176351	6	Smchd1
Csk	1.02e-05	2.0513	0.653	0.533	0.181465	6	Csk
Hspd1	1.04e-05	1.87067	0.61	0.475	0.185784	6	Hspd1
Cox5a	1.1e-05	2.30939	0.577	0.421	0.196526	6	Cox5a
Prdx5	1.15e-05	9.40295	0.615	0.477	0.206037	6	Prdx5
Ostc	1.19e-05	0.323154	0.479	0.338	0.213102	6	Ostc
Tpst1	1.29e-05	0.453382	0.225	0.128	0.22997	6	Tpst1
Dek	1.33e-05	0.491164	0.484	0.344	0.237287	6	Dek
Dad1	1.38e-05	0.285175	0.634	0.488	0.246265	6	Dad1
Ssr4	1.39e-05	0.40441	0.709	0.593	0.249099	6	Ssr4
Rab72	1.43e-05	0.420693	0.601	0.458	0.255964	6	Rab7
Irf2	1.44e-05	0.874199	0.624	0.511	0.256924	6	Irf2
Snap231	1.48e-05	1.21321	0.596	0.462	0.265025	6	Snap23
Gnb22	1.49e-05	1.44545	0.84	0.746	0.266241	6	Gnb2
Lpxn1	1.65e-05	0.387816	0.484	0.354	0.295004	6	Lpxn
Tbca	1.71e-05	1.68982	0.676	0.549	0.305553	6	Tbca
Snx6	1.78e-05	0.871221	0.437	0.308	0.318011	6	Snx6
Apbb1ip	1.81e-05	0.278784	0.671	0.564	0.323721	6	Apbb1ip
Ostf1	1.86e-05	0.48963	0.69	0.553	0.332101	6	Ostf1
Fbl	1.9e-05	0.498896	0.441	0.311	0.339655	6	Fbl
Ap3b1	1.94e-05	0.409973	0.324	0.207	0.346323	6	Ap3b1
Dbnl	2.01e-05	0.35169	0.38	0.259	0.359781	6	Dbnl
Ran	2.03e-05	0.559828	0.577	0.457	0.363271	6	Ran
Rhoh	2.07e-05	0.609693	0.441	0.306	0.37039	6	Rhoh
Fam49b	2.09e-05	2.60356	0.845	0.741	0.37421	6	Fam49b
Hif1a	2.11e-05	0.414177	0.277	0.167	0.376606	6	Hif1a
Fndc3a	2.42e-05	2.24176	0.394	0.269	0.43188	6	Fndc3a
Mapre1	2.42e-05	0.345331	0.484	0.349	0.432387	6	Mapre1
Arf5	2.47e-05	0.782102	0.742	0.602	0.4415	6	Arf5
Lrch3	2.51e-05	0.475744	0.258	0.153	0.448679	6	Lrch3
Spop	2.78e-05	2.87162	0.455	0.326	0.497025	6	Spop
M6pr	3.21e-05	0.486158	0.559	0.418	0.574313	6	M6pr
Tapbpl	3.28e-05	0.353119	0.268	0.165	0.586133	6	Tapbpl
Eif5b	3.57e-05	0.360422	0.596	0.457	0.637687	6	Eif5b
Psme2b	3.62e-05	0.283804	0.315	0.204	0.646867	6	Psme2b
Nfkbib	3.68e-05	0.31752	0.225	0.129	0.657659	6	Nfkbib
Utp3	3.77e-05	0.311775	0.39	0.271	0.673237	6	Utp3
Snrpe	3.89e-05	0.663476	0.62	0.473	0.695992	6	Snrpe
Cox17	4.04e-05	0.638852	0.441	0.309	0.721796	6	Cox17
Bub3	4.33e-05	0.311654	0.427	0.299	0.774629	6	Bub3
Ptpn18	4.52e-05	0.385969	0.845	0.742	0.807402	6	Ptpn18
Enpp4	4.82e-05	0.795724	0.272	0.168	0.862524	6	Enpp4
Srsf31	4.87e-05	0.55265	0.765	0.653	0.871394	6	Srsf3
Crip1	5.14e-05	8.72896	0.761	0.659	0.919136	6	Crip1
Eif3c1	5.16e-05	0.580574	0.545	0.407	0.921806	6	Eif3c
Trim14	5.47e-05	0.275239	0.268	0.164	0.977531	6	Trim14
Orai1	5.71e-05	0.710864	0.507	0.374	1	6	Orai1
Mmp14	5.74e-05	1.7336	0.117	0.052	1	6	Mmp14
H2-M3	5.75e-05	0.484571	0.559	0.441	1	6	H2-M3
Pafah1b1	5.86e-05	0.385334	0.531	0.413	1	6	Pafah1b1
Dnajb6	5.91e-05	0.260715	0.563	0.415	1	6	Dnajb6
Gsdmd	6.27e-05	0.30016	0.324	0.21	1	6	Gsdmd
Naa25	6.6e-05	0.346985	0.15	0.076	1	6	Naa25
Rbm17	6.77e-05	0.250119	0.263	0.162	1	6	Rbm17
Itm2c1	6.92e-05	1.21515	0.817	0.702	1	6	Itm2c
H2-Q6	6.94e-05	2.27067	0.3	0.195	1	6	H2-Q6
F830016B08Rik	7.13e-05	8.93765	0.103	0.044	1	6	F830016B08Rik
Mrps24	7.39e-05	0.268919	0.394	0.275	1	6	Mrps24
Sgk3	7.69e-05	0.432494	0.484	0.361	1	6	Sgk3
Synj1	7.69e-05	0.259439	0.455	0.333	1	6	Synj1
Lpcat21	7.78e-05	0.328236	0.648	0.541	1	6	Lpcat2
Aoah	8.06e-05	0.705586	0.329	0.218	1	6	Aoah
Ankfy1	9.77e-05	0.501968	0.343	0.229	1	6	Ankfy1
Tmem243	0.00010028	0.25077	0.408	0.288	1	6	Tmem243
Slc12a9	0.000101333	0.270662	0.451	0.338	1	6	Slc12a9
Llph	0.000105708	0.371396	0.427	0.306	1	6	Llph
Fcf1	0.000112849	0.285552	0.258	0.161	1	6	Fcf1
Hnrnpa2b11	0.000117364	2.16005	0.854	0.772	1	6	Hnrnpa2b1
Myl12b	0.000118725	0.290071	0.822	0.709	1	6	Myl12b
Mid1	0.000129249	1.15246	0.225	0.135	1	6	Mid1
Snrpb2	0.000135402	0.396271	0.441	0.314	1	6	Snrpb2
Canx2	0.000135856	0.948741	0.62	0.501	1	6	Canx
Larp1	0.000151219	0.266444	0.31	0.207	1	6	Larp1
Zc3h7a	0.000159196	0.285195	0.427	0.311	1	6	Zc3h7a
Rasa4	0.000170058	0.772403	0.394	0.288	1	6	Rasa4
Gapvd1	0.000172643	0.393349	0.399	0.275	1	6	Gapvd1
Ppfia4	0.000184585	0.415351	0.54	0.43	1	6	Ppfia4
Tmem167	0.000189072	0.314333	0.394	0.283	1	6	Tmem167
Csf2ra1	0.000202577	0.90485	0.831	0.722	1	6	Csf2ra
Txnl1	0.000212297	0.326697	0.39	0.274	1	6	Txnl1
Wasf2	0.000215272	0.865981	0.582	0.487	1	6	Wasf2
Eef1g2	0.000223651	0.309454	0.634	0.523	1	6	Eef1g
Pfdn51	0.000223906	0.874841	0.859	0.77	1	6	Pfdn5
Tbcb2	0.000231402	0.328848	0.343	0.237	1	6	Tbcb
Ube2n	0.00023699	0.385448	0.484	0.369	1	6	Ube2n
Selplg	0.000238576	1.00486	0.695	0.557	1	6	Selplg
Irf9	0.000247264	0.370048	0.451	0.334	1	6	Irf9
Hdlbp	0.000247639	0.608403	0.371	0.261	1	6	Hdlbp
Nktr	0.000251455	1.6013	0.587	0.479	1	6	Nktr
Tmem2561	0.000264534	0.932023	0.484	0.372	1	6	Tmem256
Arhgdib	0.000272876	0.898252	0.793	0.661	1	6	Arhgdib
Lrrc251	0.00027916	0.765774	0.742	0.656	1	6	Lrrc25
Ppig	0.000279227	0.341162	0.446	0.34	1	6	Ppig
Washc4	0.000282053	0.484632	0.498	0.376	1	6	Washc4
Slamf72	0.00028576	0.685883	0.592	0.475	1	6	Slamf7
Cd81	0.000290506	3.57161	0.991	0.963	1	6	Cd81
Lamtor5	0.000298714	0.268031	0.399	0.292	1	6	Lamtor5
Papola	0.000302931	0.455398	0.474	0.371	1	6	Papola
Rbm8a	0.000316888	0.307574	0.404	0.294	1	6	Rbm8a
Mrpl30	0.000343593	0.344381	0.38	0.268	1	6	Mrpl30
Ssr3	0.000356014	0.275998	0.394	0.286	1	6	Ssr3
Sema4a	0.000373504	0.534349	0.399	0.293	1	6	Sema4a
Mvp	0.000377896	0.429518	0.376	0.279	1	6	Mvp
Bcl2a1a	0.000387518	1.48375	0.324	0.216	1	6	Bcl2a1a
Cct31	0.000404164	0.653893	0.502	0.39	1	6	Cct3
Vdac21	0.000408071	1.26295	0.638	0.534	1	6	Vdac2
Nsd3	0.000424039	1.44764	0.479	0.378	1	6	Nsd3
H2-Q41	0.000433678	0.536502	0.343	0.248	1	6	H2-Q4
Snrpf	0.000434219	0.990391	0.531	0.41	1	6	Snrpf
Dync1i2	0.000456255	0.956498	0.512	0.422	1	6	Dync1i2
Srp14	0.000480076	0.28233	0.531	0.422	1	6	Srp14
Clint1	0.000501545	0.464716	0.385	0.279	1	6	Clint1
Cmpk1	0.000512431	0.265992	0.385	0.277	1	6	Cmpk1
Lsg1	0.000535526	0.251553	0.211	0.128	1	6	Lsg1
Ctbp1	0.000555855	0.371707	0.357	0.254	1	6	Ctbp1
Mycbp21	0.000561069	1.05101	0.732	0.648	1	6	Mycbp2
Fkbp4	0.000589962	0.346699	0.465	0.352	1	6	Fkbp4
Dnaja2	0.000606535	1.15086	0.437	0.326	1	6	Dnaja2
Pcbp1	0.000619441	0.443232	0.7	0.584	1	6	Pcbp1
Rexo2	0.000624912	0.465155	0.282	0.188	1	6	Rexo2
G3bp21	0.00062633	0.276723	0.545	0.436	1	6	G3bp2
Zyx	0.00063458	6.80078	0.315	0.224	1	6	Zyx
Rnf139	0.000660039	0.368883	0.211	0.134	1	6	Rnf139
Grb22	0.000691916	0.563445	0.662	0.547	1	6	Grb2
Inpp5d	0.000736745	0.337403	0.648	0.571	1	6	Inpp5d
Ssb	0.000765519	0.362894	0.488	0.387	1	6	Ssb
Ahsa2	0.000768007	1.50981	0.296	0.202	1	6	Ahsa2
Grina1	0.00083001	0.299915	0.432	0.342	1	6	Grina
Chordc1	0.000831478	0.348642	0.437	0.33	1	6	Chordc1
Taf15	0.000859852	0.266366	0.343	0.243	1	6	Taf15
Mrpl54	0.000866936	0.288594	0.221	0.14	1	6	Mrpl54
Khdrbs1	0.000875354	0.388831	0.512	0.408	1	6	Khdrbs1
Snrpd1	0.000879407	0.250019	0.394	0.294	1	6	Snrpd1
Ranbp2	0.000918776	4.95674	0.338	0.241	1	6	Ranbp2
Xbp11	0.000933142	0.792254	0.624	0.523	1	6	Xbp1
BC031181	0.00101686	0.292306	0.413	0.314	1	6	BC031181
Rac1	0.00105437	0.661758	0.742	0.628	1	6	Rac1
Pcbp22	0.00106265	0.445432	0.667	0.555	1	6	Pcbp2
Rhog	0.00107215	0.423195	0.596	0.492	1	6	Rhog
Plpbp	0.00107605	0.256476	0.249	0.163	1	6	Plpbp
Lims1	0.00107925	0.776861	0.399	0.298	1	6	Lims1
Rpn2	0.00115362	0.50363	0.568	0.466	1	6	Rpn2
Plbd1	0.00118147	0.603374	0.751	0.663	1	6	Plbd1
Hmgb1	0.00120516	0.285764	0.808	0.703	1	6	Hmgb1
Ranbp1	0.00121436	0.33599	0.399	0.303	1	6	Ranbp1
Lman2	0.00124374	0.42925	0.521	0.409	1	6	Lman2
Fam50a	0.00129597	0.320573	0.291	0.204	1	6	Fam50a
Cox14	0.00132505	0.864142	0.404	0.317	1	6	Cox14
Vcp	0.00134039	0.324491	0.582	0.498	1	6	Vcp
Rbm42	0.00134803	0.268146	0.371	0.267	1	6	Rbm42
Anapc5	0.00140528	0.274814	0.394	0.296	1	6	Anapc5
Tmpo	0.00142198	0.477499	0.315	0.226	1	6	Tmpo
Rasgrp1	0.00152543	0.630162	0.239	0.16	1	6	Rasgrp1
Snx32	0.00154953	0.263319	0.638	0.514	1	6	Snx3
Necap2	0.00156876	0.41969	0.385	0.287	1	6	Necap2
Rbbp4	0.00161348	0.257228	0.39	0.294	1	6	Rbbp4
Camkk2	0.0016251	0.335328	0.192	0.12	1	6	Camkk2
Cd2ap	0.00173784	0.300784	0.39	0.302	1	6	Cd2ap
Tmem14c	0.00183239	0.569329	0.592	0.491	1	6	Tmem14c
Setd3	0.00194637	0.283455	0.408	0.318	1	6	Setd3
Cd300c2	0.00199635	1.06043	0.826	0.741	1	6	Cd300c2
Pfkp	0.00208298	0.951802	0.155	0.094	1	6	Pfkp
Txndc17	0.00212197	0.534188	0.437	0.343	1	6	Txndc17
Rnf19b1	0.00226565	0.983571	0.23	0.155	1	6	Rnf19b
Metap2	0.00233776	0.50657	0.427	0.335	1	6	Metap2
Map2k1	0.0023858	0.318551	0.385	0.289	1	6	Map2k1
Setd5	0.00240758	0.258614	0.39	0.295	1	6	Setd5
Dcaf11	0.00250825	0.291765	0.221	0.147	1	6	Dcaf11
Hprt1	0.00259489	0.543695	0.46	0.362	1	6	Hprt
Tpi11	0.00259541	0.437895	0.474	0.372	1	6	Tpi1
Chmp5	0.00260877	0.289048	0.408	0.319	1	6	Chmp5
Hnrnpa3	0.0027268	0.575727	0.685	0.592	1	6	Hnrnpa3
Ndufa7	0.00277847	0.478942	0.54	0.46	1	6	Ndufa7
Riok1	0.00291144	0.27275	0.244	0.167	1	6	Riok1
Pdia4	0.00292344	2.1399	0.315	0.231	1	6	Pdia4
Nr3c1	0.00332212	0.570914	0.535	0.431	1	6	Nr3c1
Ctnnb1	0.00339697	0.265004	0.474	0.383	1	6	Ctnnb1
Vps351	0.00352875	0.414995	0.399	0.308	1	6	Vps35
Bcas2	0.00355887	0.290396	0.357	0.268	1	6	Bcas2
Dusp6	0.00358731	0.274558	0.559	0.455	1	6	Dusp6
Sass6	0.00362517	0.489687	0.15	0.091	1	6	Sass6
1110038F14Rik	0.00364246	0.303923	0.272	0.195	1	6	1110038F14Rik
Vdac3	0.00365315	1.29048	0.455	0.383	1	6	Vdac3
Dnase1l3	0.0036551	9.56199	0.183	0.119	1	6	Dnase1l3
Map4	0.00376254	0.297533	0.268	0.194	1	6	Map4
Rnf187	0.0038622	0.406685	0.427	0.336	1	6	Rnf187
Rab2a	0.00396891	0.704936	0.502	0.41	1	6	Rab2a
Mob1a	0.00424298	0.33676	0.465	0.359	1	6	Mob1a
Rap2c	0.00431796	0.314466	0.188	0.123	1	6	Rap2c
Stat31	0.00434698	0.405427	0.305	0.23	1	6	Stat3
Anxa2	0.00438577	1.22004	0.16	0.098	1	6	Anxa2
Stard3nl	0.00452423	0.329842	0.423	0.321	1	6	Stard3nl
Lcp2	0.0045352	3.09939	0.333	0.254	1	6	Lcp2
Dcun1d5	0.00459807	0.269887	0.338	0.26	1	6	Dcun1d5
Chd7	0.0047808	0.321432	0.408	0.325	1	6	Chd7
Lsm5	0.00479947	0.272689	0.239	0.166	1	6	Lsm5
Lap3	0.00487222	0.331488	0.296	0.216	1	6	Lap3
Mcfd2	0.00488793	0.331532	0.286	0.208	1	6	Mcfd2
Psenen	0.00490399	0.783136	0.61	0.507	1	6	Psenen
Gnai3	0.00499524	0.363696	0.3	0.22	1	6	Gnai3
Zmynd151	0.00547687	0.647052	0.394	0.306	1	6	Zmynd15
Eif1a1	0.0054798	1.10441	0.272	0.196	1	6	Eif1a
Sh3bgrl	0.00596025	0.304362	0.549	0.468	1	6	Sh3bgrl
Prkcd	0.00602749	1.74674	0.803	0.719	1	6	Prkcd
Ap2m1	0.00625258	0.267977	0.413	0.331	1	6	Ap2m1
Tmem128	0.00646533	0.467995	0.272	0.199	1	6	Tmem128
Srgap2	0.00656807	0.878761	0.343	0.259	1	6	Srgap2
Arf42	0.00669004	0.81706	0.54	0.438	1	6	Arf4
Clcn3	0.00675589	0.321083	0.239	0.171	1	6	Clcn3
Mrpl231	0.00693831	0.539306	0.465	0.379	1	6	Mrpl23
Ube2b	0.00715154	0.267447	0.526	0.439	1	6	Ube2b
Nfkbie1	0.00718699	0.54626	0.282	0.21	1	6	Nfkbie
Psma31	0.00751453	0.57081	0.563	0.482	1	6	Psma3
Xiap	0.00760101	0.483856	0.455	0.377	1	6	Xiap
Psmb2	0.00773963	0.647037	0.469	0.379	1	6	Psmb2
Gmfg	0.00801363	0.47151	0.554	0.472	1	6	Gmfg
Anxa4	0.00801445	0.596618	0.197	0.133	1	6	Anxa4
Slk	0.00802157	0.44207	0.352	0.267	1	6	Slk
Map2k2	0.00805343	0.251033	0.371	0.288	1	6	Map2k2
Eif1b	0.00826478	0.2541	0.404	0.317	1	6	Eif1b
P4ha1	0.00902251	0.397448	0.329	0.264	1	6	P4ha1
Ubxn2a1	0.00922277	0.25047	0.197	0.136	1	6	Ubxn2a
Vps291	0.00953929	0.369671	0.366	0.285	1	6	Vps29
Mrps62	0.00987028	0.390304	0.207	0.143	1	6	Mrps6
Batf3	0.00988223	0.44743	0.343	0.264	1	6	Batf3
Stx8	0.00991701	0.271079	0.221	0.155	1	6	Stx8
Tspan12	1.2e-306	1.21894	0.524	0.001	2.14e-302	7	Tspan12
Exoc3l2	1.33e-207	3.05383	0.333	0.001	2.38e-203	7	Exoc3l2
Plpp3	1.26e-190	16.9561	0.476	0.003	2.25e-186	7	Plpp3
Adgrl4	1.65e-187	3.69306	0.381	0.001	2.95e-183	7	Adgrl4
Cd24a	4.08e-177	3.36106	0.524	0.004	7.29e-173	7	Cd24a
Mal	1.72e-165	3.23136	0.476	0.004	3.08e-161	7	Mal
Tek	9.61e-153	2.20643	0.286	0.001	1.72e-148	7	Tek
Sox18	9.61e-153	3.15506	0.286	0.001	1.72e-148	7	Sox18
Podxl	2.05e-152	1.64202	0.381	0.002	3.67e-148	7	Podxl
Heg1	3.64e-152	1.19277	0.381	0.002	6.5e-148	7	Heg1
Rgcc	4.98e-147	11.861	0.429	0.003	8.91e-143	7	Rgcc
Flt1	1.32e-143	7.06619	0.381	0.002	2.36e-139	7	Flt1
Cd300lg	3.92e-125	4.10859	0.286	0.001	7.01e-121	7	Cd300lg
Tie1	4.46e-125	2.23272	0.286	0.001	7.98e-121	7	Tie1
Thrsp	1.01e-122	0.689945	0.19	0	1.8e-118	7	Thrsp
Tbxa2r	1.01e-122	0.689945	0.19	0	1.8e-118	7	Tbxa2r
Npr3	1.01e-122	3.13943	0.19	0	1.8e-118	7	Npr3
Gimap8	1.09e-122	1.33394	0.19	0	1.94e-118	7	Gimap8
Lims2	9.8e-122	1.06815	0.381	0.003	1.75e-117	7	Lims2
Ly6c1	3.59e-119	15.9664	0.476	0.006	6.42e-115	7	Ly6c1
Ramp2	8.68e-117	1.54556	0.333	0.002	1.55e-112	7	Ramp2
Gimap4	6.38e-116	4.02705	0.381	0.004	1.14e-111	7	Gimap4
Plpp1	1.19e-114	15.666	0.429	0.005	2.12e-110	7	Plpp1
Cd200	2.21e-114	5.9807	0.429	0.005	3.94e-110	7	Cd200
Esm1	5.5e-110	10.9581	0.333	0.003	9.83e-106	7	Esm1
Irx3	9.51e-110	0.959311	0.333	0.003	1.7e-105	7	Irx3
Emcn	1.22e-106	27.9448	0.429	0.005	2.17e-102	7	Emcn
Limch1	2.45e-106	0.728738	0.238	0.001	4.37e-102	7	Limch1
Ushbp1	8.04e-106	0.864065	0.286	0.002	1.44e-101	7	Ushbp1
Clic5	1.27e-105	0.837391	0.286	0.002	2.28e-101	7	Clic5
Ptprb	2.11e-102	4.01174	0.19	0.001	3.76e-98	7	Ptprb
Mmrn2	2.24e-102	0.954239	0.19	0.001	4.01e-98	7	Mmrn2
Egfl7	1.02e-97	13.9093	0.381	0.005	1.82e-93	7	Egfl7
Ebf1	2.16e-93	2.27321	0.333	0.004	3.87e-89	7	Ebf1
Cnn3	3.55e-93	3.03971	0.524	0.01	6.34e-89	7	Cnn3
Mgll	2.61e-90	1.37133	0.381	0.005	4.67e-86	7	Mgll
Tinagl1	5.99e-89	4.99313	0.333	0.004	1.07e-84	7	Tinagl1
Me3	9.4e-88	0.569491	0.19	0.001	1.68e-83	7	Me3
Enpep	6.52e-87	0.800647	0.238	0.002	1.17e-82	7	Enpep
Tspan15	9.73e-87	0.728276	0.143	0	1.74e-82	7	Tspan15
Gpihbp1	9.73e-87	0.383353	0.143	0	1.74e-82	7	Gpihbp1
Gimap6	5.38e-85	5.02423	0.333	0.004	9.62e-81	7	Gimap6
Cd34	7.25e-80	2.41689	0.238	0.002	1.3e-75	7	Cd34
Cavin2	1.04e-79	0.801454	0.238	0.002	1.85e-75	7	Cavin2
Yap1	1.31e-79	0.338395	0.238	0.002	2.35e-75	7	Yap1
Plvap	5.18e-79	22.9295	0.381	0.006	9.26e-75	7	Plvap
Plscr2	1.23e-74	9.3224	0.571	0.017	2.21e-70	7	Plscr2
Plcb1	1.31e-73	0.612283	0.238	0.002	2.34e-69	7	Plcb1
Rapgef3	1.36e-73	0.352162	0.238	0.002	2.43e-69	7	Rapgef3
Ramp3	1.46e-69	1.51264	0.143	0.001	2.61e-65	7	Ramp3
Btnl9	1.5e-69	3.98979	0.143	0.001	2.69e-65	7	Btnl9
Adgrf5	1.55e-69	0.727805	0.143	0.001	2.77e-65	7	Adgrf5
Rflna	1.55e-69	0.382882	0.143	0.001	2.77e-65	7	Rflna
Tcim	5.44e-69	6.60046	0.524	0.015	9.72e-65	7	Tcim
Tm4sf1	3.06e-66	19.9394	0.381	0.008	5.47e-62	7	Tm4sf1
Myo6	4.93e-66	1.06862	0.476	0.013	8.81e-62	7	Myo6
Mpzl1	1.12e-63	0.336989	0.238	0.003	2e-59	7	Mpzl1
Epcam	1.51e-61	1.33159	0.19	0.002	2.69e-57	7	Epcam
Cd59a	9.76e-60	0.793585	0.238	0.003	1.74e-55	7	Cd59a
Meis2	2.12e-58	8.00007	0.381	0.009	3.8e-54	7	Meis2
Clec14a	4.3e-58	0.523497	0.143	0.001	7.69e-54	7	Clec14a
Efnb2	4.3e-58	2.1275	0.143	0.001	7.69e-54	7	Efnb2
AU021092	4.3e-58	0.829277	0.143	0.001	7.69e-54	7	AU021092
Irx5	4.62e-58	0.382412	0.143	0.001	8.26e-54	7	Irx5
Amotl2	4.49e-57	0.528742	0.286	0.005	8.03e-53	7	Amotl2
Unc45b	2.81e-56	0.483883	0.238	0.003	5.02e-52	7	Unc45b
Rai14	3.01e-56	0.482611	0.238	0.003	5.38e-52	7	Rai14
Rbfox2	3.56e-56	0.336053	0.238	0.003	6.36e-52	7	Rbfox2
Ly6a	7.62e-55	1.3561	0.619	0.029	1.36e-50	7	Ly6a
Defb1	2.6e-53	26.9399	0.333	0.008	4.65e-49	7	Defb1
Hspg2	3.17e-53	1.11334	0.238	0.004	5.66e-49	7	Hspg2
Kng2	3.17e-53	5.95904	0.238	0.004	5.66e-49	7	Kng2
Kdr	3.27e-53	6.53007	0.381	0.01	5.85e-49	7	Kdr
Hspb1	2.58e-52	9.23947	0.429	0.014	4.61e-48	7	Hspb1
Npdc1	2.74e-51	0.27938	0.19	0.002	4.89e-47	7	Npdc1
Ripply3	8.02e-51	0.650664	0.286	0.006	1.43e-46	7	Ripply3
Hoxd8	1.98e-50	0.610746	0.238	0.004	3.54e-46	7	Hoxd8
Ndrg2	2.01e-50	0.720239	0.238	0.004	3.59e-46	7	Ndrg2
Rasip1	2.48e-50	2.11405	0.238	0.004	4.43e-46	7	Rasip1
Ednrb	6.77e-50	2.12703	0.143	0.001	1.21e-45	7	Ednrb
Clcnkb	6.77e-50	0.828806	0.143	0.001	1.21e-45	7	Clcnkb
Zfp503	5.78e-49	1.13296	0.286	0.006	1.03e-44	7	Zfp503
Nfib	6.23e-48	1.14238	0.238	0.004	1.11e-43	7	Nfib
Apbb2	1.39e-47	1.56566	0.333	0.009	2.48e-43	7	Apbb2
Pdzd2	2.1e-45	0.331648	0.238	0.004	3.76e-41	7	Pdzd2
Tmem204	1.95e-44	1.26639	0.286	0.007	3.49e-40	7	Tmem204
Ctla2a	3.16e-44	4.99868	0.19	0.003	5.65e-40	7	Ctla2a
Adgrl2	4.14e-44	0.567482	0.19	0.003	7.41e-40	7	Adgrl2
Ppargc1a	4.14e-44	1.38663	0.19	0.003	7.41e-40	7	Ppargc1a
Cavin3	4.14e-44	0.861023	0.19	0.003	7.41e-40	7	Cavin3
Bcam	1.05e-43	0.726394	0.143	0.001	1.88e-39	7	Bcam
Fzd4	1.85e-43	0.480275	0.238	0.005	3.31e-39	7	Fzd4
Adgrg1	6.47e-39	0.381002	0.143	0.002	1.16e-34	7	Adgrg1
Kcnj1	9.23e-39	4.02566	0.19	0.003	1.65e-34	7	Kcnj1
Slc9a3r2	1.02e-38	5.00153	0.381	0.015	1.82e-34	7	Slc9a3r2
Ltbp4	1.27e-38	1.38442	0.19	0.003	2.27e-34	7	Ltbp4
Ldb2	6.36e-37	0.523958	0.286	0.008	1.14e-32	7	Ldb2
Crip2	1.53e-36	3.55319	0.381	0.016	2.74e-32	7	Crip2
Dab2ip	2.3e-36	0.564804	0.19	0.004	4.11e-32	7	Dab2ip
Amotl1	2.54e-36	0.431963	0.19	0.004	4.55e-32	7	Amotl1
Asap2	9.65e-36	0.378158	0.286	0.009	1.73e-31	7	Asap2
Rnf144a	4.42e-35	0.380532	0.143	0.002	7.91e-31	7	Rnf144a
Pou3f3	4.68e-35	0.366457	0.143	0.002	8.37e-31	7	Pou3f3
Fabp3	1.88e-34	4.93811	0.286	0.009	3.36e-30	7	Fabp3
Col4a3	2.32e-34	0.564337	0.19	0.004	4.14e-30	7	Col4a3
Gng11	2.4e-34	5.27145	0.429	0.022	4.29e-30	7	Gng11
Wwc1	2.44e-34	1.38095	0.19	0.004	4.37e-30	7	Wwc1
Nid1	3.38e-34	0.272759	0.19	0.004	6.05e-30	7	Nid1
Tfcp2l1	4.18e-34	0.371347	0.238	0.006	7.47e-30	7	Tfcp2l1
1700011H14Rik	1.65e-32	0.759157	0.19	0.004	2.96e-28	7	1700011H14Rik
Aif1l	5.42e-32	0.913432	0.143	0.002	9.7e-28	7	Aif1l
Cdc42ep1	6.25e-32	0.723711	0.143	0.002	1.12e-27	7	Cdc42ep1
Igfbp5	2.31e-31	53.7916	0.619	0.054	4.13e-27	7	Igfbp5
Fam167b	5.26e-31	1.58297	0.238	0.007	9.4e-27	7	Fam167b
Arhgap29	6.39e-30	0.602156	0.238	0.007	1.14e-25	7	Arhgap29
Fabp4	1.54e-29	55.8408	0.429	0.026	2.75e-25	7	Fabp4
Rflnb	1.68e-29	5.00196	0.19	0.005	3e-25	7	Rflnb
Sox13	2.27e-29	0.826459	0.143	0.002	4.06e-25	7	Sox13
Serpinh1	4.34e-29	1.4121	0.286	0.011	7.77e-25	7	Serpinh1
Ppp1r1a	1.91e-28	6.84478	0.238	0.008	3.42e-24	7	Ppp1r1a
Fam43a	9.55e-28	1.38847	0.429	0.028	1.71e-23	7	Fam43a
Ranbp3l	1.08e-26	1.17252	0.238	0.008	1.94e-22	7	Ranbp3l
Thsd1	1.06e-25	0.272497	0.19	0.005	1.89e-21	7	Thsd1
Tmem213	2.96e-25	0.825521	0.143	0.003	5.29e-21	7	Tmem213
Tmem52b	2.99e-25	3.11675	0.143	0.003	5.34e-21	7	Tmem52b
Id1	3.2e-25	8.92045	0.286	0.013	5.71e-21	7	Id1
Etl4	3.39e-25	0.881627	0.238	0.009	6.07e-21	7	Etl4
Ehd3	7.19e-25	4.08904	0.19	0.006	1.28e-20	7	Ehd3
Nhsl2	8.2e-24	0.427758	0.19	0.006	1.47e-19	7	Nhsl2
Yes1	1.05e-23	0.269037	0.19	0.006	1.87e-19	7	Yes1
Plat	1.47e-23	0.378187	0.143	0.003	2.63e-19	7	Plat
Adarb1	5.26e-23	0.854947	0.19	0.006	9.41e-19	7	Adarb1
Epas1	6.33e-23	1.81228	0.381	0.027	1.13e-18	7	Epas1
Clu	3.27e-22	2.3792	0.143	0.004	5.85e-18	7	Clu
Npr1	4.99e-22	0.269371	0.19	0.007	8.92e-18	7	Npr1
Id3	4.33e-21	9.80531	0.476	0.047	7.74e-17	7	Id3
Serpine2	6.83e-21	0.518336	0.143	0.004	1.22e-16	7	Serpine2
Sparc	6.23e-20	7.08418	0.333	0.024	1.11e-15	7	Sparc
Nedd4	7.26e-20	0.77604	0.381	0.03	1.3e-15	7	Nedd4
Tjp1	1.04e-19	0.721706	0.143	0.004	1.86e-15	7	Tjp1
Mgst1	2.67e-19	0.270038	0.19	0.008	4.77e-15	7	Mgst1
Fermt2	4.58e-19	0.580872	0.238	0.012	8.18e-15	7	Fermt2
Paqr5	1.08e-18	0.376316	0.143	0.004	1.93e-14	7	Paqr5
Timp3	1.12e-18	2.14563	0.524	0.062	2e-14	7	Timp3
Gcnt2	1.16e-18	0.369075	0.143	0.004	2.08e-14	7	Gcnt2
Tgm2	3.24e-18	0.418097	0.19	0.008	5.79e-14	7	Tgm2
Pim3	4.46e-18	0.891408	0.476	0.052	7.97e-14	7	Pim3
Lurap1l	9.02e-18	0.374579	0.143	0.005	1.61e-13	7	Lurap1l
Tns2	9.02e-18	0.374579	0.143	0.005	1.61e-13	7	Tns2
Enpp5	1.25e-17	0.266124	0.19	0.008	2.24e-13	7	Enpp5
Slc43a3	5.87e-17	1.61383	0.238	0.014	1.05e-12	7	Slc43a3
2900026A02Rik	7.63e-17	0.31175	0.238	0.014	1.36e-12	7	2900026A02Rik
Atp1b1	8.09e-17	10.1292	0.381	0.037	1.45e-12	7	Atp1b1
Umod	2.09e-16	20.1327	0.381	0.038	3.73e-12	7	Umod
Ppm1l	3.48e-16	0.372379	0.143	0.005	6.23e-12	7	Ppm1l
S100a16	4.7e-16	0.938829	0.19	0.01	8.4e-12	7	S100a16
Cdh16	6.18e-16	1.44428	0.238	0.015	1.1e-11	7	Cdh16
Epn2	6.82e-16	0.4192	0.19	0.01	1.22e-11	7	Epn2
4930523C07Rik	1.04e-15	0.311165	0.238	0.015	1.87e-11	7	4930523C07Rik
Wfdc2	1.35e-15	0.623911	0.143	0.005	2.41e-11	7	Wfdc2
Hdgfl3	1.63e-15	0.374447	0.143	0.005	2.92e-11	7	Hdgfl3
Suox	1.93e-15	0.266326	0.19	0.01	3.45e-11	7	Suox
Rasgrp3	3.77e-15	0.824684	0.19	0.01	6.74e-11	7	Rasgrp3
Rnf128	4.6e-15	0.265863	0.19	0.01	8.22e-11	7	Rnf128
Slc12a3	5.45e-15	15.07	0.143	0.006	9.74e-11	7	Slc12a3
Fas	6.76e-15	0.584937	0.238	0.016	1.21e-10	7	Fas
Igfbp3	1.61e-14	12.8891	0.286	0.024	2.87e-10	7	Igfbp3
Hotairm1	2.65e-14	0.373515	0.143	0.006	4.74e-10	7	Hotairm1
Pecam1	4.83e-14	3.17116	0.333	0.035	8.64e-10	7	Pecam1
Cd38	5.34e-14	1.40042	0.238	0.017	9.55e-10	7	Cd38
Nccrp1	7.1e-14	3.02282	0.143	0.006	1.27e-09	7	Nccrp1
Sfrp1	9.56e-14	0.369256	0.143	0.006	1.71e-09	7	Sfrp1
Tnfsf10	1.07e-13	3.00174	0.238	0.018	1.92e-09	7	Tnfsf10
Tshz2	1.15e-13	1.14214	0.238	0.018	2.05e-09	7	Tshz2
Thbd	1.26e-13	0.691133	0.286	0.025	2.25e-09	7	Thbd
Pcbd1	1.58e-13	0.447435	0.19	0.012	2.82e-09	7	Pcbd1
Cdc42ep2	6.12e-13	0.76246	0.238	0.019	1.09e-08	7	Cdc42ep2
Kitl	8.27e-13	2.17725	0.381	0.048	1.48e-08	7	Kitl
Nrp2	1.38e-12	0.450902	0.238	0.019	2.46e-08	7	Nrp2
2010111I01Rik	1.99e-12	3.27402	0.286	0.028	3.55e-08	7	2010111I01Rik
Dok4	2.06e-12	0.41538	0.19	0.013	3.69e-08	7	Dok4
Itga1	3.42e-12	0.533593	0.19	0.013	6.11e-08	7	Itga1
Cmtm8	5.84e-12	1.4143	0.238	0.021	1.04e-07	7	Cmtm8
Rapgef5	6.65e-12	0.705579	0.286	0.029	1.19e-07	7	Rapgef5
Eng	1.26e-11	4.43935	0.524	0.106	2.26e-07	7	Eng
Helz2	2.09e-11	0.690389	0.238	0.022	3.74e-07	7	Helz2
Bckdhb	2.35e-11	0.839487	0.19	0.014	4.2e-07	7	Bckdhb
Fabp5	1.63e-10	13.8961	0.238	0.024	2.91e-06	7	Fabp5
Impdh1	2.01e-10	0.546146	0.19	0.015	3.59e-06	7	Impdh1
Klk1	2.17e-10	15.884	0.238	0.024	3.88e-06	7	Klk1
Col4a2	5.97e-10	0.324658	0.286	0.034	1.07e-05	7	Col4a2
Cldn10	7.99e-10	2.72243	0.143	0.009	1.43e-05	7	Cldn10
Etfbkmt	9.08e-10	0.711599	0.143	0.009	1.62e-05	7	Etfbkmt
Vamp5	9.95e-10	2.84607	0.381	0.064	1.78e-05	7	Vamp5
Fam84b	1.29e-09	0.252784	0.19	0.016	2.3e-05	7	Fam84b
Notch4	1.6e-09	0.367472	0.143	0.01	2.86e-05	7	Notch4
Nupr1	2.31e-09	0.38579	0.19	0.017	4.14e-05	7	Nupr1
Egf	2.98e-09	5.9069	0.19	0.018	5.32e-05	7	Egf
Mfge8	4.62e-09	0.869544	0.429	0.084	8.26e-05	7	Mfge8
Ier5l	4.77e-09	0.596409	0.143	0.01	8.52e-05	7	Ier5l
Slc36a4	5.33e-09	0.29417	0.238	0.027	9.52e-05	7	Slc36a4
Plekhg1	1.39e-08	0.381032	0.19	0.019	0.000249064	7	Plekhg1
Acyp2	1.9e-08	0.365158	0.143	0.011	0.000339891	7	Acyp2
Slc12a1	1.96e-08	0.633438	0.143	0.011	0.000351015	7	Slc12a1
Kcnj16	2.05e-08	0.340549	0.143	0.011	0.000365995	7	Kcnj16
Ifi441	6.03e-08	2.32151	0.286	0.043	0.00107759	7	Ifi44
Sptbn1	6.07e-08	4.35927	0.429	0.101	0.00108431	7	Sptbn1
Bik	6.64e-08	0.690261	0.143	0.012	0.00118672	7	Bik
Aasdhppt	9.03e-08	0.767445	0.381	0.074	0.00161456	7	Aasdhppt
Pbx1	9.22e-08	15.646	0.476	0.132	0.00164898	7	Pbx1
Chchd6	1.02e-07	0.532855	0.19	0.021	0.00181896	7	Chchd6
Coq7	1.19e-07	0.282949	0.238	0.032	0.00212087	7	Coq7
Fxyd2	1.27e-07	7.10895	0.571	0.197	0.00227143	7	Fxyd2
Fam110a	1.47e-07	3.94867	0.238	0.033	0.00262552	7	Fam110a
Anxa21	1.62e-07	4.20475	0.429	0.1	0.00289153	7	Anxa2
Chst15	2.18e-07	0.279974	0.238	0.033	0.00390315	7	Chst15
Gabarapl1	2.19e-07	5.7959	0.381	0.078	0.00391622	7	Gabarapl1
Nr2f2	3.51e-07	0.388262	0.19	0.022	0.00628121	7	Nr2f2
Klf9	3.57e-07	1.27593	0.19	0.023	0.00638554	7	Klf9
Rab13	3.76e-07	0.357717	0.143	0.013	0.00672256	7	Rab13
Ppat	4.07e-07	0.420628	0.238	0.034	0.00727795	7	Ppat
Lrrc8c	4.17e-07	0.927802	0.286	0.049	0.00746051	7	Lrrc8c
Add3	4.29e-07	0.827413	0.238	0.035	0.00766793	7	Add3
Icam2	4.9e-07	1.65684	0.333	0.067	0.00875313	7	Icam2
Rasgrp2	5.11e-07	0.357259	0.143	0.013	0.00913142	7	Rasgrp2
Tmem65	5.5e-07	0.689384	0.333	0.066	0.00982625	7	Tmem65
Jup1	9.49e-07	0.935742	0.381	0.088	0.0169645	7	Jup
Ece1	1.09e-06	0.422752	0.238	0.036	0.0194048	7	Ece1
Gas62	1.14e-06	0.723192	0.619	0.196	0.0203355	7	Gas6
Dgcr6	1.26e-06	0.417534	0.238	0.037	0.0225199	7	Dgcr6
Rbpms1	1.28e-06	0.513357	0.333	0.068	0.0228982	7	Rbpms
Tuba1a	2.11e-06	1.59264	0.476	0.143	0.0377573	7	Tuba1a
Cald1	2.34e-06	1.47097	0.238	0.039	0.0418801	7	Cald1
Ppfibp1	2.74e-06	0.396176	0.238	0.039	0.0489694	7	Ppfibp1
Ndufaf4	2.85e-06	0.429135	0.381	0.088	0.0509942	7	Ndufaf4
Pitpnc1	2.9e-06	0.554459	0.429	0.111	0.051877	7	Pitpnc1
Rgs3	3.69e-06	0.411124	0.238	0.039	0.0660058	7	Rgs3
Hdac7	5.39e-06	0.271674	0.238	0.04	0.0962979	7	Hdac7
S100a101	5.54e-06	1.25693	0.333	0.075	0.0990057	7	S100a10
Mxra7	5.75e-06	0.542651	0.238	0.041	0.102738	7	Mxra7
Eva1b	6.11e-06	0.53825	0.381	0.095	0.109148	7	Eva1b
Hyal2	6.22e-06	0.387162	0.19	0.027	0.111143	7	Hyal2
Smad71	6.69e-06	1.22924	0.381	0.095	0.119639	7	Smad7
Bola3	7.64e-06	0.710522	0.333	0.075	0.136607	7	Bola3
Oaz2	8.64e-06	0.543751	0.286	0.059	0.154377	7	Oaz2
Cisd1	8.72e-06	2.35589	0.333	0.077	0.155979	7	Cisd1
Ginm1	8.89e-06	0.456592	0.429	0.117	0.158936	7	Ginm1
Capn2	1.02e-05	0.713369	0.381	0.096	0.18245	7	Capn2
Higd1a	1.07e-05	1.2973	0.476	0.144	0.191837	7	Higd1a
Nrp1	1.26e-05	6.83961	0.619	0.284	0.224754	7	Nrp1
Hipk2	1.28e-05	0.535923	0.571	0.2	0.229364	7	Hipk2
Plscr1	1.29e-05	0.438185	0.381	0.098	0.229803	7	Plscr1
Mdh2	1.4e-05	8.99652	0.714	0.309	0.250381	7	Mdh2
Atp5b	1.53e-05	13.2781	0.905	0.579	0.273908	7	Atp5b
Oxct1	1.56e-05	6.41133	0.381	0.11	0.2786	7	Oxct1
Kank3	1.59e-05	0.717057	0.238	0.044	0.284345	7	Kank3
Msi2	2.66e-05	0.704632	0.333	0.081	0.475212	7	Msi2
Atp1a1	3.18e-05	19.6936	0.81	0.44	0.568431	7	Atp1a1
Sema4c	3.24e-05	0.293916	0.333	0.081	0.578984	7	Sema4c
Syngr2	3.62e-05	2.48223	0.143	0.641	0.647496	7	Syngr2
Hmg20b	3.84e-05	0.793003	0.429	0.133	0.685642	7	Hmg20b
Wwc2	5.56e-05	0.386511	0.381	0.106	0.994704	7	Wwc2
Dram1	5.74e-05	0.394524	0.238	0.049	1	7	Dram1
Phlpp1	7.1e-05	0.376158	0.19	0.033	1	7	Phlpp1
Bmi1	7.66e-05	0.399597	0.286	0.068	1	7	Bmi1
Gnas	9.55e-05	8.05555	0.905	0.716	1	7	Gnas
Cyb5b	9.64e-05	0.411771	0.333	0.09	1	7	Cyb5b
Pgk1	0.000118594	3.53908	0.476	0.195	1	7	Pgk1
Tmem9b	0.000120786	0.404269	0.476	0.164	1	7	Tmem9b
Calcrl	0.000123861	0.391389	0.238	0.052	1	7	Calcrl
Sgk12	0.000127689	2.14954	0.333	0.103	1	7	Sgk1
Fdps	0.000148012	0.316951	0.238	0.052	1	7	Fdps
Dusp31	0.000151356	1.7004	0.381	0.124	1	7	Dusp3
Baiap2	0.000160169	0.387557	0.333	0.093	1	7	Baiap2
Col4a1	0.000174473	2.31078	0.19	0.038	1	7	Col4a1
2300009A05Rik	0.000202369	0.265579	0.286	0.072	1	7	2300009A05Rik
Ddah2	0.000213268	0.777733	0.19	0.038	1	7	Ddah2
Fh1	0.000229354	0.388621	0.381	0.119	1	7	Fh1
Slmap	0.00023001	0.260353	0.333	0.094	1	7	Slmap
Skp1a	0.0002375	0.491143	0.476	0.179	1	7	Skp1a
Ndufaf5	0.000256514	0.341784	0.143	0.023	1	7	Ndufaf5
Actr1b	0.000259539	0.25986	0.286	0.074	1	7	Actr1b
Yaf2	0.000283532	0.383025	0.238	0.056	1	7	Yaf2
Mpc2	0.000288655	3.20983	0.619	0.266	1	7	Mpc2
Slc35a2	0.000299804	0.384024	0.286	0.076	1	7	Slc35a2
Pttg11	0.000304056	0.710622	0.476	0.182	1	7	Pttg1
Gna11	0.000325032	0.483469	0.381	0.126	1	7	Gna11
Tmem183a	0.000351862	0.264013	0.333	0.097	1	7	Tmem183a
Atp5a1	0.000367349	4.5134	0.81	0.597	1	7	Atp5a1
Myo18a	0.000379193	1.86674	0.429	0.154	1	7	Myo18a
Dlc1	0.000379344	4.66005	0.381	0.138	1	7	Dlc1
Galm	0.000438715	0.337082	0.143	0.024	1	7	Galm
Znrf1	0.000457481	0.259842	0.333	0.1	1	7	Znrf1
Fry	0.000481479	0.678241	0.143	0.024	1	7	Fry
Cdipt	0.000486316	0.272132	0.381	0.124	1	7	Cdipt
Eif4e2	0.000488967	1.06697	0.524	0.214	1	7	Eif4e2
Slc6a12	0.000542622	0.668106	0.143	0.025	1	7	Slc6a12
Spi11	0.000574028	0.297554	0.333	0.776	1	7	Spi1
Klhl2	0.000674196	0.678806	0.238	0.061	1	7	Klhl2
Top3b	0.000677626	0.263615	0.333	0.103	1	7	Top3b
Aig1	0.000678329	0.702973	0.286	0.089	1	7	Aig1
Epm2aip1	0.000678414	0.373969	0.238	0.061	1	7	Epm2aip1
Pkp4	0.00068279	0.366654	0.238	0.061	1	7	Pkp4
Psmb5	0.000705681	0.789801	0.667	0.353	1	7	Psmb5
Eogt	0.000814568	0.376759	0.238	0.062	1	7	Eogt
Idh2	0.000874838	11.1245	0.429	0.177	1	7	Idh2
Plp2	0.000934654	0.346559	0.238	0.062	1	7	Plp2
Ndufb9	0.000975455	2.80065	0.714	0.392	1	7	Ndufb9
Plxnd1	0.00103403	0.340355	0.286	0.085	1	7	Plxnd1
Pank3	0.00121823	0.362775	0.238	0.065	1	7	Pank3
Atp5g3	0.00124827	2.53758	0.524	0.26	1	7	Atp5g3
Larp1b	0.00125136	0.67032	0.19	0.045	1	7	Larp1b
Abhd17a	0.00126063	0.895831	0.476	0.212	1	7	Abhd17a
2410015M20Rik	0.00129286	1.50794	0.619	0.35	1	7	2410015M20Rik
Fnta	0.00130743	0.587983	0.476	0.197	1	7	Fnta
Elk3	0.00132214	0.905363	0.381	0.143	1	7	Elk3
Zfp260	0.00144431	0.34594	0.333	0.113	1	7	Zfp260
Mgst3	0.0015	0.457602	0.286	0.091	1	7	Mgst3
Kcmf1	0.00170875	0.29649	0.524	0.227	1	7	Kcmf1
Hadhb	0.00172606	1.12595	0.476	0.213	1	7	Hadhb
Ankrd40	0.00173223	0.655811	0.333	0.116	1	7	Ankrd40
Cds1	0.00186247	0.342505	0.238	0.068	1	7	Cds1
Mpnd	0.00192622	0.359959	0.238	0.068	1	7	Mpnd
Sypl	0.00196801	0.377001	0.524	0.238	1	7	Sypl
H2afv1	0.00200494	0.311696	0.524	0.236	1	7	H2afv
Lmna1	0.00242168	0.586868	0.19	0.048	1	7	Lmna
Exosc3	0.00250079	0.369939	0.333	0.12	1	7	Exosc3
Ppp2r5b	0.00256233	0.330877	0.143	0.03	1	7	Ppp2r5b
Tnfaip8	0.00261271	1.11351	0.19	0.633	1	7	Tnfaip8
Micall1	0.00264744	0.33515	0.238	0.07	1	7	Micall1
Cyth3	0.00268769	0.550777	0.333	0.127	1	7	Cyth3
Cactin	0.00286258	0.344853	0.19	0.05	1	7	Cactin
Rbbp9	0.00294352	0.326351	0.143	0.031	1	7	Rbbp9
Selenom1	0.00296259	0.536323	0.476	0.207	1	7	Selenom
Acat1	0.00300481	1.67308	0.381	0.176	1	7	Acat1
Aldoa	0.00306981	9.57676	0.714	0.483	1	7	Aldoa
Pls3	0.00329932	0.672803	0.143	0.031	1	7	Pls3
Tlnrd1	0.0033594	0.458892	0.333	0.127	1	7	Tlnrd1
Tmem2	0.00354213	0.761729	0.143	0.032	1	7	Tmem2
Csrp2	0.00363774	0.282043	0.19	0.051	1	7	Csrp2
Poc5	0.00374468	0.325781	0.143	0.032	1	7	Poc5
Ecsit	0.00376391	0.331038	0.19	0.051	1	7	Ecsit
Mthfd1	0.00421056	0.664136	0.143	0.032	1	7	Mthfd1
Acly	0.00428967	0.43235	0.333	0.13	1	7	Acly
St3gal4	0.0043204	0.33311	0.333	0.127	1	7	St3gal4
Ppp1r2	0.00432827	0.58973	0.429	0.209	1	7	Ppp1r2
Mrpl58	0.0043468	0.336211	0.286	0.1	1	7	Mrpl58
Pink1	0.00442584	0.283889	0.333	0.126	1	7	Pink1
Rell1	0.00478665	0.644463	0.238	0.076	1	7	Rell1
Cyc1	0.00485993	3.45254	0.476	0.233	1	7	Cyc1
Snrk	0.00494605	0.836631	0.333	0.141	1	7	Snrk
Timm8b	0.00505411	0.626848	0.381	0.162	1	7	Timm8b
Edf1	0.00507651	0.561629	0.667	0.419	1	7	Edf1
Xpc	0.00528175	0.334641	0.19	0.054	1	7	Xpc
Dffa	0.00553446	0.322675	0.143	0.034	1	7	Dffa
Tubb4b1	0.00558503	1.96694	0.333	0.136	1	7	Tubb4b
S100a1	0.00579629	0.4319	0.381	0.172	1	7	S100a1
Lypla1	0.00581337	0.329056	0.333	0.131	1	7	Lypla1
Ets1	0.00589443	0.361717	0.333	0.134	1	7	Ets1
E2f4	0.00617298	0.342699	0.286	0.104	1	7	E2f4
Gtpbp4	0.00618682	0.267796	0.476	0.24	1	7	Gtpbp4
Copz2	0.00619423	0.327197	0.19	0.055	1	7	Copz2
Tex264	0.00628742	0.330207	0.333	0.132	1	7	Tex264
Nkap	0.00648787	0.336769	0.286	0.105	1	7	Nkap
Pkm1	0.00660214	2.37077	0.714	0.526	1	7	Pkm
Slc25a3	0.00694882	5.45122	0.762	0.68	1	7	Slc25a3
Prkrip1	0.00716715	0.334282	0.19	0.056	1	7	Prkrip1
Ghitm	0.00720822	0.499615	0.571	0.351	1	7	Ghitm
Bag5	0.00722993	0.458466	0.286	0.11	1	7	Bag5
Ndufs7	0.0074674	0.493368	0.571	0.357	1	7	Ndufs7
Atpaf2	0.00789167	0.464147	0.143	0.036	1	7	Atpaf2
Fundc2	0.00793678	0.28619	0.381	0.164	1	7	Fundc2
Ndufs5	0.00800142	1.45751	0.524	0.275	1	7	Ndufs5
Kif2a	0.00808046	0.305275	0.286	0.107	1	7	Kif2a
Sash1	0.00814562	0.306486	0.238	0.081	1	7	Sash1
Fkbp1a	0.00846328	4.92926	0.619	0.378	1	7	Fkbp1a
Strap	0.0085512	0.412662	0.381	0.172	1	7	Strap
Caprin1	0.00859703	0.340638	0.524	0.276	1	7	Caprin1
Med29	0.0086523	0.333388	0.286	0.109	1	7	Med29
Nbeal1	0.0088061	0.374854	0.476	0.247	1	7	Nbeal1
Cd151	0.00885897	0.822899	0.333	0.151	1	7	Cd151
Endod1	0.00899487	0.331314	0.19	0.058	1	7	Endod1
Ndufa5	0.00900261	1.10907	0.476	0.278	1	7	Ndufa5
Rgl1	0.00944873	0.315979	0.238	0.083	1	7	Rgl1
Mcee	0.00946841	0.428375	0.286	0.113	1	7	Mcee
Ube4b	0.0096065	0.328696	0.238	0.083	1	7	Ube4b
Carhsp1	0.00968564	0.53019	0.286	0.117	1	7	Carhsp1
Psmd3	0.00992207	0.287014	0.429	0.201	1	7	Psmd3
Tgtp2	0.00996024	0.313784	0.143	0.037	1	7	Tgtp2
Gpd1	2.57e-51	0.658785	0.333	0.005	4.59e-47	8	Gpd1
Ak4	7.21e-49	0.426701	0.333	0.005	1.29e-44	8	Ak4
Rapgef31	5.45e-47	4.52095	0.25	0.003	9.73e-43	8	Rapgef3
Car12	1.23e-45	0.721902	0.167	0.001	2.19e-41	8	Car12
Pah	7.31e-45	0.461181	0.5	0.013	1.31e-40	8	Pah
Cpn1	1.08e-43	0.591753	0.25	0.003	1.93e-39	8	Cpn1
Prkaa2	7.9e-41	0.591286	0.25	0.003	1.41e-36	8	Prkaa2
Cdh161	3.65e-40	0.943405	0.5	0.015	6.52e-36	8	Cdh16
Folr1	6.96e-40	1.07118	0.417	0.01	1.24e-35	8	Folr1
Guca2b	1.52e-39	0.964755	0.5	0.015	2.72e-35	8	Guca2b
Gjb2	3.04e-39	0.513832	0.167	0.001	5.44e-35	8	Gjb2
Kif12	3.19e-39	0.512558	0.167	0.001	5.7e-35	8	Kif12
Cyp2j5	3.72e-38	0.772345	0.583	0.021	6.65e-34	8	Cyp2j5
Hlf	2.98e-32	0.346089	0.25	0.004	5.33e-28	8	Hlf
Cda	1.11e-31	0.827573	0.417	0.013	1.99e-27	8	Cda
Kif21a	7.43e-31	0.778185	0.25	0.005	1.33e-26	8	Kif21a
Slc18a1	8.63e-31	0.588956	0.25	0.005	1.54e-26	8	Slc18a1
Trabd2b	9.81e-27	0.340811	0.25	0.005	1.75e-22	8	Trabd2b
Car2	1.16e-23	1.14683	0.333	0.011	2.07e-19	8	Car2
Prss8	4.9e-22	0.303437	0.25	0.007	8.75e-18	8	Prss8
Glyctk	5.03e-22	0.326804	0.25	0.007	8.99e-18	8	Glyctk
Slc4a4	7.95e-22	3.61865	0.417	0.02	1.42e-17	8	Slc4a4
Arhgap32	1.48e-21	0.999213	0.167	0.003	2.65e-17	8	Arhgap32
AC135964.2	1.5e-21	0.509753	0.167	0.003	2.68e-17	8	AC135964.2
Lrrc19	1.52e-21	0.50631	0.167	0.003	2.72e-17	8	Lrrc19
Dnase1	2.35e-21	0.717703	0.333	0.013	4.2e-17	8	Dnase1
Cgref1	2.71e-21	0.33679	0.25	0.007	4.85e-17	8	Cgref1
Rab11fip3	1.09e-20	0.82506	0.333	0.013	1.95e-16	8	Rab11fip3
Cyp2j13	1.38e-20	0.331691	0.25	0.007	2.46e-16	8	Cyp2j13
Tmem174	1.41e-20	0.293596	0.25	0.007	2.52e-16	8	Tmem174
Slc22a1	1.58e-20	0.583428	0.333	0.013	2.82e-16	8	Slc22a1
Kcnj15	9.17e-20	1.69944	0.333	0.014	1.64e-15	8	Kcnj15
Prodh	6.5e-19	0.603253	0.417	0.023	1.16e-14	8	Prodh
Amt	7.3e-19	0.718964	0.167	0.004	1.3e-14	8	Amt
Pdzd3	8.62e-19	0.50882	0.167	0.004	1.54e-14	8	Pdzd3
Mgat3	8.62e-19	0.50882	0.167	0.004	1.54e-14	8	Mgat3
Slc16a2	9.12e-19	0.334951	0.25	0.008	1.63e-14	8	Slc16a2
Gas2	5.04e-18	0.402487	0.333	0.015	9e-14	8	Gas2
Enpp51	9.76e-18	0.339937	0.25	0.009	1.75e-13	8	Enpp5
Slc47a1	2.63e-17	0.561503	0.25	0.009	4.71e-13	8	Slc47a1
Acsf3	7.82e-17	0.644461	0.333	0.017	1.4e-12	8	Acsf3
Cldn2	2.46e-16	0.330167	0.25	0.01	4.4e-12	8	Cldn2
[truncated: 1,204 more rows]
